# Supplementary material for: Identification of Key Genes of Fruit Shape Variation in Jujube with Integrating Elliptic Fourier Descriptors and Transcriptome
Source: Plants (Basel). 2024 May 5;13(9):1273. doi: 10.3390/plants13091273 (PMC11085141; doi:10.3390/plants13091273)
Supplement: Supplementary file 1 [file plants-13-01273-s001.zip]

Archive with 3 entries (2 files):
- plants-2989430-supplementary/
- plants-2989430-supplementary/Supplementary Materials_figure.pdf
- plants-2989430-supplementary/Supplementary Materials_fpkm.xlsx
