# Supplementary material for: Identification of Key Genes of Fruit Shape Variation in Jujube with Integrating Elliptic Fourier Descriptors and Transcriptome
Source: Plants (Basel). 2024 May 5;13(9):1273. doi: 10.3390/plants13091273 (PMC11085141; doi:10.3390/plants13091273)
Supplement: Supplementary file 1 [file plants-13-01273-s001.zip › plants-2989430-supplementary/Supplementary Materials_fpkm.xlsx]

## Sheet: Supplementary Materials_fpkm
#The table is a gene expression FPKM table
#The horizontal coordinate is the gene ID, and the corresponding genome is the jujube Jing39 genome
#The vertical coordinate is the name of the sample, which consists of the variety name and the period of development together. For example: 'bianshizao.D10' means that the sample is bianshizao and the collection period is D10 period.
Geneid	bianshizao.D10	bianshizao.D25	bianshizao.D40	bianshizao.D55	bianshizao.D70	jingcangyihao.D10	jingcangyihao.D25	jingcangyihao.D40	jingcangyihao.D55	jingcangyihao.D70	zidantou.D10	zidantou.D25	zidantou.D40	zidantou.D55	zidantou.D70	beijingdamaya.D10	beijingdamaya.D25	beijingdamaya.D40	beijingdamaya.D55	beijingdamaya.D70	zhenhulu.D10	zhenhulu.D25	zhenhulu.D40	zhenhulu.D55	zhenhulu.D70	xinmopan.D10	xinmopan.D25	xinmopan.D40	xinmopan.D55	xinmopan.D70
Zj01G000010	0	0	0	0	0	0	0	0	0	0	0	0	0	0	0	0	0	0	0	0	0	0	0	0	0	0	0	0	0	0
Zj01G000020	0	0	0	0	0	0	0	0	0	0	0	0	0	0	0	0	0	0	0	0	0	0	0	0	0	0	0	0	0	0
Zj01G000030	37.7636	336.51	5.60182	454.58	92.8497	8.84626	50.0026	43.0118	252.647	97.1112	12.0473	37.027	19.3597	139.299	65.2629	10.1384	2.13839	105.149	91.4668	76.8369	7.76066	5.78803	60.7446	236.858	45.7816	13.6205	82.7589	37.7493	315.767	72.7954
Zj01G000040	0	0	0	0	0	0	0	0	0.0495102	0	0.0505674	0	0	0	0	0	0	0	0	0	0	0	0	0	0	0	0	0	0	0
Zj01G000050	23.3393	22.055	20.0068	14.9776	23.9485	23.1874	22.9941	22.8264	25.7993	21.8736	26.3279	24.0116	31.9037	29.3339	55.5863	28.6265	38.1892	24.084	30.8475	53.9201	29.2133	20.2807	34.8796	31.4609	42.9211	24.6127	21.5521	30.7265	22.7077	47.2954
Zj01G000060	99.4221	55.1715	74.385	20.658	47.245	113.474	55.3787	59.7211	27.2864	51.1168	87.4305	72.904	72.6051	34.3711	63.9622	99.2426	118.21	84.6195	46.4666	58.6622	89.3693	90.4505	105.905	38.1398	46.0908	86.5063	59.2593	73.4169	36.0377	70.0989
Zj01G000070	21.6742	26.5306	22.2417	17.8247	24.5504	21.1614	23.7055	23.7259	13.4863	16.578	23.9334	22.221	23.0455	16.9991	14.2211	22.0996	23.1278	19.0285	14.578	11.1973	22.0944	21.9861	22.6661	20.8596	15.1492	21.9856	24.7353	20.3755	13.0792	13.8246
Zj01G000080	10.1019	6.20743	6.92714	12.7296	7.89969	8.39907	7.90242	5.21786	12.7577	0.975651	3.85951	4.79284	7.25822	11.3274	3.1754	7.92428	7.24575	7.79467	9.06337	2.78529	6.7699	6.50001	6.77369	9.6164	3.46603	7.05155	8.65856	7.8005	12.5088	4.1947
Zj01G000090	60.0332	97.4661	129.76	60.9658	90.206	94.0318	116.082	169.643	79.316	193.352	73.8042	150.552	115.61	64.6179	112.581	68.5619	91.816	125.958	65.6117	117.111	104.547	126.555	109.567	72.5979	95.7507	84.6095	113.852	159.783	78.6628	129.335
Zj01G000100	1.10354	0	0	2.90952	1.47027	0.504378	0.091924	0	1.02626	2.47865	0.187173	0.161225	0	0.189133	0.424687	0	0.561902	0.21343	0.306896	0.532544	0	0	0.211597	0.435271	0.215532	0.373113	0.325489	0	0.276513	0.22418
Zj01G000110	23.0043	24.3189	21.9453	19.943	22.939	20.5575	34.9688	23.1824	21.4485	31.9347	16.3803	24.212	28.9681	17.2506	31.5757	17.1816	19.9043	24.2583	19.0425	34.6406	20.5426	21.9952	29.2385	15.6134	23.6937	19.5347	27.3416	24.6077	22.7541	31.5529
Zj01G000120	39.1484	67.264	77.529	23.7373	28.6815	44.7486	48.6104	61.2603	21.6213	25.392	57.2493	59.9859	48.5651	16.3815	24.7545	46.3814	34.594	46.0151	17.242	25.0075	49.2224	51.5146	30.7848	21.2956	22.1494	54.4799	48.2817	55.4526	19.203	23.5891
Zj01G000130	0	0	0	0	0	0	0	0	0	0	0	0	0	0	0.0847729	0	0	0	0	0	0	0	0	0	0	0	0	0	0	0
Zj01G000140	7.05746	2.51548	8.1872	1.62078	1.98279	8.53685	0.901314	2.14241	1.64683	0.617973	6.54268	3.94127	3.50127	0.4141	0.596309	6.23478	6.2583	1.74729	0.701153	0.790842	8.9643	4.04002	6.80827	1.80243	1.34389	6.7751	0.826258	2.4704	0.596641	0.981667
Zj01G000150	31.7493	21.3962	24.0764	10.2937	24.4255	30.584	35.1238	21.1579	26.6696	83.7279	46.7356	22.6326	30.64	15.6317	34.8355	46.4483	64.3169	24.3767	25.6197	37.5117	33.6522	27.7601	48.1589	23.5915	26.4966	30.5276	33.1649	36.699	26.5668	45.0637
Zj01G000160	1.07873	0.439843	0.470599	1.95152	0.416039	0.570889	1.24855	0.888611	1.16159	1.20236	0.847421	0.656946	0.543006	0.749259	0.240345	0.699361	0.890399	0.664331	0	0.361662	1.17973	0.654445	0.538875	0.246335	0.548897	0.89742	0.798224	1.03171	0.260813	0.380613
Zj01G000170	23.2145	20.6856	19.9728	25.6137	27.688	23.7305	19.7611	16.4654	20.9342	10.2937	18.3847	16.8785	18.204	20.3126	23.8816	19.6901	20.741	16.0585	24.4855	23.4176	20.6876	15.6229	25.166	20.7872	16.6687	16.3026	18.8296	18.4422	24.2925	26.6429
Zj01G000180	31.2243	40.0758	36.8843	33.6905	40.8705	24.4972	41.1251	32.5704	25.7126	21.4396	23.5613	29.8519	34.3569	33.4889	30.079	19.5236	20.8647	28.9665	37.0062	31.1597	35.1026	32.6964	33.3343	28.9475	28.4362	23.1142	37.2966	27.3344	21.5135	32.384
Zj01G000190	51.6145	12.1533	26.607	9.56476	21.3371	37.6268	7.33113	14.1619	14.1945	4.76257	45.7269	19.5537	22.9518	7.94539	7.60056	56.465	65.3072	11.9286	9.86139	7.03557	36.7094	31.7001	64.2299	10.4038	4.42218	34.1002	9.12719	15.5907	12.7693	4.80626
Zj01G000200	0.516656	0.228718	0.387459	0.184988	0.715125	0.519509	0.58387	0.359394	0.402683	0.162096	0.308461	0.276769	0.329424	0.795463	1.14825	0.530349	0.694511	0.183194	0.790258	0.767928	0.451206	0.516139	0.43589	0.429649	0.462497	0.224179	0.484256	0.184089	0.284808	1.13528
Zj01G000210	57.9559	44.5825	34.0396	136.495	164.505	53.2092	17.1591	38.2913	60.4728	62.2243	43.2575	53.6934	71.6386	187.889	178.521	51.533	17.5973	50.2381	90.3478	57.6674	54.903	49.0472	115.144	277.047	368.562	57.8206	92.2066	58.1539	124.045	125.702
Zj01G000220	6.49708	5.1825	0.225069	2.48713	2.13145	1.12937	1.9633	0.300497	0.656548	0.284617	1.41851	0.549835	0.128538	6.07551	0.201158	4.25698	0.851686	0.588183	3.40948	0.788841	2.99728	0.995894	0.0911142	8.1344	0.928087	6.37834	2.35463	0.240116	0.650899	0.656419
Zj01G000230	88.9867	80.7712	5.07302	104.305	27.7781	121.733	42.6443	16.1822	36.9473	8.05843	125.122	11.1083	3.39283	184.33	14.4253	114.048	12.3954	9.59351	132.626	30.3907	59.2906	23.0721	1.91374	123.414	279.237	134.753	46.6139	5.86297	31.4768	25.2146
Zj01G000240	1.09594	0.346543	0	0.168171	0.0478025	3.10918	0.143457	0	0.571993	0	5.30167	0.125804	0.0415939	2.50888	0	2.57139	0.56999	0.0416351	0.059868	0	1.20227	0.045117	0	0.424554	0.798858	1.52849	0.16932	0	0	0
Zj01G000250	1.22045	0.360186	0	0	0.198738	3.02706	0.0745525	0.141494	0	0	5.31306	0.104606	0.086463	2.60766	0	2.08799	0.729145	0	0	0	0.514544	0	0	0.529523	1.39842	1.51302	0.351973	0	0.149506	0
Zj01G000260	8.44207	12.1697	8.74328	9.60647	11.8943	7.45661	10.3819	8.7035	14.5812	9.23024	7.53833	7.69014	9.0135	13.6655	13.4395	7.97973	7.58507	6.73719	11.5374	14.8675	7.08773	6.63109	9.77565	9.01031	10.1284	6.75447	10.3605	6.1407	9.72997	12.6417
Zj01G000270	14.4086	11.232	19.0699	3.79757	9.41543	15.0535	8.27773	8.07062	4.51208	3.82319	12.8759	9.90242	11.1394	3.05416	3.51973	13.4503	19.5138	8.82915	3.22128	1.49734	14.2483	13.3462	13.8787	2.42908	2.82531	12.1388	8.99714	6.06084	3.4233	1.78875
Zj01G000280	2.11399	0	0	0.0186126	0	0	0	0	0	0	0.0517263	0.00556941	0	0	0	0.053361	0.0194106	0.0184321	0	0	0.0469635	0	0.0182738	0.0187952	0	0.0805562	0	0	0.01592	0
Zj01G000290	20.2677	8.82834	43.7853	11.0137	15.9335	19.2544	4.6888	19.7439	8.20493	13.5489	19.3764	12.3493	17.2691	3.12858	5.18273	17.2801	37.6506	17.1946	4.31582	10.439	17.8698	11.2788	48.2862	3.73492	6.28801	15.5454	7.94431	25.5396	6.68741	8.76314
Zj01G000300	0.556399	0.299093	3.03065	2.1174	7.74665	0.271743	0.116531	1.16112	2.18378	16.8705	0.154231	0.740889	5.27078	0.419585	0.757087	0.195821	0.979438	4.1261	0.461997	0.759489	0.545755	0.513085	11.3164	1.27601	0.42692	0.206934	0.189118	4.4861	2.17623	0.674953
Zj01G000310	0.355249	1.96582	2.5788	1.55954	1.67887	0.450397	0.83501	0.241745	0.902877	0.472477	0.801123	3.51981	1.11613	2.98471	0.457698	0.856168	0.173022	2.26734	0.637877	1.19707	1.29773	0.445101	1.49858	2.52981	3.73316	0.789868	2.07133	1.02363	0.879826	1.05271
Zj01G000320	22.9717	16.2015	154.136	16.7751	40.1477	25.6466	3.78843	20.3885	5.41098	4.57296	16.3189	16.0734	22.1371	6.32196	5.02088	10.2484	14.8905	12.0253	2.516	4.32208	6.65003	9.72931	19.8455	2.00467	1.86932	14.2727	7.74773	10.1628	6.1793	3.63317
Zj01G000330	2.77723	3.54982	10.4987	8.13014	4.34728	2.85157	2.59852	2.80033	1.56246	1.77948	2.35481	4.18873	5.85412	1.78829	3.27036	1.7801	2.4611	2.69764	1.17666	2.02797	2.04375	2.20934	3.32074	0.68593	0.70031	3.09143	4.99885	3.47736	3.09066	3.22684
Zj01G000340	26.9325	38.5391	37.1895	41.8413	46.2735	18.9025	60.5549	41.6336	50.7576	48.147	31.0266	49.6839	58.1359	38.0713	79.3053	30.0652	42.4667	42.8438	63.137	78.1571	50.1704	58	47.6918	32.9642	63.2946	17.5429	54.9212	29.836	46.4042	74.5728
Zj01G000350	3.72296	0.588613	0.494821	2.12192	2.27343	2.63575	0.661379	0.528521	0.777238	0.491652	2.28227	0.573889	1.25149	1.18174	0.442253	3.04171	2.42568	0.565747	0.987823	1.04864	1.20123	0.569271	1.88298	0.741721	0.530511	2.22531	0.862786	1.25884	0.488642	0.636687
Zj01G000360	36.4598	50.8321	47.3819	51.5353	59.5101	38.396	71.5238	53.1672	56.565	50.9599	38.6355	51.5186	65.6027	52.026	56.7352	32.2199	39.1114	46.8305	46.009	51.732	45.9399	46.4197	46.3983	34.4473	46.8335	34.3584	64.8876	40.7461	57.9545	43.3636
Zj01G000370	667.078	99.0822	346.425	9.06583	41.3276	483.104	43.5102	339.915	24.8987	79.4395	719.409	641.783	159.347	10.2608	171.966	732.448	931.139	111.511	24.7333	118.33	383.103	617.639	127.856	10.6093	83.207	529.669	50.9279	105.141	14.9289	182.697
Zj01G000380	30.8845	0.762394	11.9637	0.308314	1.12176	16.7397	0.263005	1.59731	1.00671	0.20262	9.48946	1.71597	2.31817	0.216453	0	6.71775	3.47255	0.732777	0	0	6.84588	1.72046	1.87675	0.560412	0.123332	23.4854	0.620841	0.981807	0.210969	0
Zj01G000390	26.9809	3.44544	13.9872	1.70758	2.18421	18.5158	2.4682	0.575952	0.387195	0.233792	7.73624	5.60634	1.26701	0.45788	0.327136	7.84191	11.0063	1.94938	0.371489	0.210969	21.4432	24.3054	4.70352	0.694527	1.89742	18.8458	1.50435	1.58128	1.37941	1.97355
Zj01G000400	16.3172	21.3881	14.0941	3.72318	10.663	15.5524	32.7491	11.9988	6.92908	11.8879	22.3781	15.3659	14.282	7.8601	16.9919	18.0251	16.4836	15.3396	11.2537	21.0035	16.2777	13.7955	16.6218	7.55492	10.9594	23.0158	21.3601	12.6881	11.2962	19.6927
Zj01G000410	1.01049	0	0	0.070027	0	0	0	0	0	0	0.194613	0.0104771	0	0	0	0	0	0	0	0	0.117795	0	0.0343762	0	0	0.727395	0.0352528	0.0696866	0	0
Zj01G000420	5.89999	0.00981905	2.13264	0.10483	0.108356	7.39565	0.0487771	0.0617162	0.0388968	0.0104384	2.78092	0.513298	1.21625	0.0334529	0	2.33147	2.38527	0.23594	0.0271411	0.0188387	0.537033	0.910192	0.598819	0.0192471	0.00953056	4.67735	0.00959514	0.0569021	0.0163027	0
Zj01G000430	2.6412	1.17949	1.78321	1.29409	1.21671	3.09842	1.6771	1.7325	1.62518	1.6355	2.53305	1.65317	2.19124	1.41956	0.662027	2.68742	2.46557	1.82373	1.45294	0.664127	2.07218	2.08307	1.9058	1.78427	0.348428	2.13264	2.25507	2.12982	2.17118	1.3202
Zj01G000440	0	0	0	0.336342	1.14726	0	0.0956381	0	0	0	0	0	0	0	4.86031	0	0	0.222054	4.78944	22.1624	0	0	0	0	0	0	0.790161	0	3.35633	46.7641
Zj01G000450	55.7826	11.938	11.3055	97.297	76.7115	14.6457	1.19128	9.11438	86.9522	0.669204	24.3853	4.73373	10.7074	67.1357	1.7199	66.1441	59.3702	12.3386	11.0926	0.21567	29.4557	21.0275	48.0522	122.644	6.11005	39.4947	7.27189	12.4857	68.4212	0.15888
Zj01G000460	0	0	0	0	0	0	0	0	0	0	0	0	0	0	0	0	0	0	0	0	0	0	0	0	0	0	0	0	0	0
Zj01G000470	0	0	0	0	0	0	0	0	0	0	0	0	0	0	0	0	0	0	0	0	0	0	0	0	0	2.45866	4.70764	3.08747	2.16783	1.68179
Zj01G000480	0	0	0	0	0	0.508216	1.30359	0.0976614	0.109425	0.0220239	8.40305	1.14919	0.934959	0.75876	0.277355	4.43879	5.01172	1.07527	0.0286325	0	19.8713	8.7174	2.07285	0.304572	9.04885	0	0	0	0	0.0209153
Zj01G000490	0	0	0	0	0	0	1.69579	0.0894015	0	0	0.0191829	0.0495706	0	0	0.816097	0	0	0	0	0	0	0	0	0	1.38059	0	0	0	0	0
Zj01G000500	0.240372	0.266025	0.21347	0.110655	0.733916	0.302124	1.84067	0.477732	0.414002	0.141402	0.384402	1.36859	1.25894	0.121384	0.781338	0.132183	2.65418	0.8036	0	8.74958	0.255938	0.217701	2.88803	0.102429	1.10661	0.143676	3.16593	0.605643	0.268166	95.6105
Zj01G000510	94.089	1.93952	1.80029	14.1619	1.71509	13.1521	0.574258	2.11923	51.272	0.518877	26.3739	1.62642	1.54167	6.33434	1.76871	15.4518	9.49069	2.11109	3.60365	0.677692	9.26889	3.15721	3.85545	5.80344	0.660759	18.7226	1.09199	0.694727	3.50812	0.298249
Zj01G000520	99.3786	40.8068	57.9016	26.8688	60.4788	100.779	46.9787	44.6788	48.9326	61.0518	93.044	50.8166	46.2634	53.3325	72.5461	108.388	126.378	41.0235	51.9066	61.5661	69.7341	58.0575	93.0138	53.3463	68.6618	67.9362	42.4411	47.8027	39.2195	72.5522
Zj01G000530	14.8386	7.04582	8.87223	3.1562	7.11736	20.9281	9.2438	8.26095	6.22632	15.9599	22.5315	17.6607	10.6685	5.40105	16.8959	19.555	23.6989	8.59537	7.11607	12.9461	26.5459	28.7894	18.7991	3.87773	16.571	10.8826	5.24331	7.4857	5.66917	12.8037
Zj01G000540	143.616	187.946	199.086	135.821	107.985	139.437	168.739	229.371	175.381	179.998	188.17	235.783	254.301	138.625	177.722	150.738	119.37	315.806	202.611	227.565	200.692	190.967	98.5543	109.044	164.683	216.554	215.316	344.657	320.14	171.614
Zj01G000550	13.3637	1.64135	3.16865	14.649	9.54856	3.80919	2.79171	3.08372	41.3912	17.6953	5.73853	2.57512	2.51822	124.421	204.963	3.75629	5.70633	1.40611	82.4532	41.554	7.87893	2.76868	5.21912	90.3303	43.6551	6.66991	2.19667	5.06603	49.6452	67.2543
Zj01G000560	14.2776	24.4788	9.45606	13.4387	21.3089	12.8478	16.3864	7.1963	17.1164	9.56633	19.4233	10.8659	11.9837	25.7994	13.548	23.9713	16.1293	14.8529	32.6837	15.4922	13.8171	10.1536	9.39155	35.1471	26.489	16.2678	22.7167	9.82957	14.3405	11.383
Zj01G000570	2.81812	0	0.556162	0	0	1.77105	0	0.510503	0.0857989	0	1.22683	1.47191	0.249564	0.166029	0	0.904003	7.49756	0	0	0	2.38686	1.35351	8.85402	0.127366	0	1.63767	0	0	0	0
Zj01G000580	0.343674	0	0.325558	0	0	0.0230381	0	0	0	0	0.470215	0.235652	1.75303	0	0	0.258707	1.71959	0.0731153	0	0	0.703769	0.501789	0.652386	0	0	0.106515	0	0.538797	0	0
Zj01G000590	0.192543	0.0710305	0.303989	0.10341	0.0783842	0.096803	0	0.16742	0.0937926	0	0.0119744	0.0206287	0	0	0	0.230586	0.215687	0.204814	0	0	0	0	0.0338424	0.0696163	0	0.656425	0.104116	0.377325	0.0294832	0
Zj01G000600	4.95697	1.94195	12.3106	9.848	1.42866	3.94043	4.98419	27.2597	15.4496	3.69877	4.63783	9.2493	8.00251	7.34662	0.139275	3.97761	11.6462	9.30143	10.4672	0.481249	4.83498	11.3266	14.8655	9.78606	1.06811	14.7378	5.53486	6.54905	17.6259	1.35602
Zj01G000610	0.854204	0	0	0	0	0.0831215	0	0	0	0	0.246769	0	0	0	0	0.169712	0	0	0	0	0.0746823	0	0	0	0	1.17854	0	0	0	0
Zj01G000620	15.8592	16.1313	25.7869	34.3191	44.8625	19.7826	20.7494	26.8564	17.5928	19.6025	15.9352	30.1546	27.632	19.7608	17.3688	18.2313	26.8379	24.6823	16.2778	13.0143	23.5073	29.1094	35.4553	19.355	19.4999	16.1712	19.0151	20.7187	17.7643	14.8448
Zj01G000630	10.9431	9.64905	6.58511	9.05671	15.6872	7.14325	11.2434	6.61385	7.60274	5.65648	7.61781	7.11527	10.9427	9.67272	8.58149	9.02329	11.4948	9.50321	9.1648	6.78032	10.567	7.69245	12.5243	10.1575	11.4468	5.70456	11.4856	10.5468	10.5155	7.89728
Zj01G000640	20.0626	2.47582	6.55927	6.40784	19.5152	15.6745	1.5943	3.76684	12.8693	13.6612	19.8618	7.66964	9.69782	7.69857	2.89364	20.0111	34.4471	7.85658	0.923326	1.39486	21.1087	12.2793	23.7043	8.93577	2.32679	20.8001	4.14747	10.8935	11.2553	0.952186
Zj01G000650	9.99802	7.76779	9.26324	3.5536	4.30831	15.0155	9.37885	8.10544	4.03336	7.13949	17.3578	15.5213	10.2945	3.30805	6.94443	12.7771	14.7829	12.3073	3.8581	4.44379	12.3847	12.4517	9.05963	1.88346	3.51454	10.6557	9.94297	7.22896	3.44255	3.04288
Zj01G000660	0	0	0	0	0	0	0	0	0	0	0	0	0.0386648	0	0	0	0	0	0	0	0	0	0	0	0	0	0	0	0	0
Zj01G000670	11.0728	17.9601	21.3658	10.5335	13.9202	11.765	14.9416	32.86	17.7702	26.0549	17.9824	29.8946	28.8931	17.0826	27.5883	13.46	14.8268	32.2716	21.6335	21.9527	17.7897	23.3051	19.4661	14.296	14.9163	14.5157	17.1506	21.0844	19.3785	19.8473
Zj01G000680	11.6334	9.37287	10.0691	5.84628	5.76185	11.7439	7.28564	7.58409	9.131	3.85836	13.9804	9.14632	10.6384	7.14799	6.24723	11.9063	12.0908	12.4605	8.8354	4.28798	8.45166	6.59211	6.54078	7.12684	5.29039	9.38299	8.61158	12.8288	5.79343	3.68985
Zj01G000690	52.7567	100.561	78.4672	41.6051	53.458	63.4221	100.724	91.2716	27.2937	39.039	49.8375	75.2021	84.2316	52.5435	46.4428	49.5267	40.7288	82.5569	47.6364	36.4374	79.2485	82.0076	58.9197	36.0961	49.8979	57.9295	91.8131	64.1967	24.0436	38.1495
Zj01G000700	0.281173	0	0	0.0755054	0.128774	3.42805	0.740707	1.03906	6.06079	2.1089	18.7411	0.587428	0.896392	1.42461	1.19028	5.51996	15.5123	2.09365	4.78456	5.55983	3.65156	1.17488	48.6299	4.07919	0.415303	0.0980375	0	0	0.774988	0
Zj01G000710	1.72806	0.156122	0	1.47738	1.80899	0.319152	0.129258	0.06133	2.42228	0.248953	0.894853	0.0226705	0	0.964063	0.335909	1.19464	1.14567	0.112543	0.863081	0.524183	0	0	0.037192	0.22952	0	0.918139	0.648387	0	6.9987	0.236422
Zj01G000720	0.0357547	0	0	0	0	0	0	0	0	0	0.053367	0	0.417954	0	0	0	0	0.1141	0	0	0	0	0	0	0	0.0664891	0	0	0.0328498	0
Zj01G000730	0.0346749	0	0	0	0.338788	0.592729	0	0	0	0	0.426981	0	1.58448	0.0326858	0.293576	0.0711877	9.39998	2.39751	0.583412	0.147254	0.062653	0	52.1094	0.112835	0.0372481	0	0	0.926622	0.223004	0.193712
Zj01G000740	0	0	0	0	0	0	0	0	0	0	0	0	0	0	0	0	0	0	0	0	0	0	0	0	0	0	0	0	0	0.0338571
Zj01G000750	68.8202	846.355	14.533	937.206	229.12	24.0201	136.182	134.383	529.073	304.725	24.5006	108.297	56.8165	306.883	195.728	86.2436	18.9707	699.227	910.361	714.176	40.5693	31.0574	260.701	717.317	326.773	21.403	168.567	58.9241	691.622	203.195
Zj01G000760	1.14812	0.112117	0.0399855	0	0.206207	0.577233	0.464126	0	0.345439	0	0.617426	0.0759758	0.0717699	1.05043	0.536064	0.831919	0.605238	0.143682	0.361556	1.39819	0.274567	0.194623	0	0.476167	0.181371	1.09892	1.02256	0.0360959	1.39612	0.150918
Zj01G000770	0	0	0	0	0	0	0	0	0	0	0	0	0	0	0	0	0	0	0	0	0	0	0	0	0	0	0	0	0	0
Zj01G000780	0.230908	0	0	0	0	0	0.158684	0	0	0	0	0	0	0	0.0610933	0.0592568	0	0	0	0	0.104305	0	0.0608785	0	0	0.214697	0	0	0	0
Zj01G000790	1.87359	2.82756	44.7069	3.78108	21.7727	24.6624	3.79767	90.4409	3.56773	108.613	20.8465	28.3582	75.3572	20.6581	44.3437	31.9958	76.5743	133.893	39.2524	61.1811	12.618	15.1831	74.3648	6.65104	70.2588	5.38452	27.3238	66.3327	4.27734	118.688
Zj01G000800	23.2718	23.5558	19.4774	44.4025	14.1475	19.0304	6.72738	323.3	17.6872	8.72527	25.7303	96.6525	183.232	20.7484	32.0693	15.4232	7.99186	88.3698	61.7536	33.2576	19.2423	8.68527	255.465	16.3619	113.108	19.9141	16.7627	231.429	23.8067	78.2371
Zj01G000810	1.23381	0.938769	1.00441	9.774	2.91952	2.94647	32.9266	4.15717	34.3708	109.233	1.15097	1.36319	0.737516	69.2729	37.4589	1.58313	0.863819	3.69123	74.8976	46.2558	2.08999	2.66662	2.19572	73.1881	53.0974	2.58117	14.3442	5.19295	36.4866	27.3984
Zj01G000820	17.931	11.0515	11.8757	11.4724	14.7408	19.0341	15.7538	12.911	14.7834	23.5993	27.2172	17.2481	16.6096	18.6213	21.0903	18.3617	14.0069	14.2245	13.7465	19.1752	18.1999	15.0638	10.1189	17.5658	31.854	19.619	13.1942	9.8387	12.0465	25.7585
Zj01G000830	0.637847	0.211776	0	6.40607	0.623203	0.384822	0.116891	0	3.16926	0.787967	0.107105	0.0717549	0.0338913	8.35747	0.573787	0.0654751	0	0	2.48785	0.948059	0.201688	0.036762	0	8.09483	5.72126	0.296533	0.275929	0.0681811	2.2562	2.70815
Zj01G000840	26.9843	16.6489	15.8064	158.368	37.5411	34.4213	17.3915	27.884	63.5521	32.6067	33.4177	20.3883	26.9302	47.1126	25.0537	31.4195	32.6811	23.4347	44.6639	30.9736	25.2971	26.8371	21.9412	36.7355	27.3624	30.8108	24.1642	23.159	44.8172	16.0216
Zj01G000850	49.1758	25.5615	24.7227	18.4562	60.868	36.6049	26.3956	24.6492	33.7156	35.002	34.8636	22.6477	28.1744	43.7355	49.5884	45.2715	56.1434	20.9348	52.6016	60.5447	28.835	27.3872	56.5385	34.1777	55.0158	30.6482	25.5025	27.8767	32.2049	59.0745
Zj01G000860	13.4194	7.00423	2.01228	11.435	4.86664	19.6412	6.47916	1.90227	14.387	3.88387	13.6883	2.39832	4.94032	147.56	49.9239	11.3088	8.97131	4.52964	207.798	79.4887	2.29412	0.517865	8.89908	22.3953	198.749	15.0199	9.29501	4.6144	32.6982	33.4354
Zj01G000870	5.09233	2.20174	3.05889	3.46055	3.08244	4.38896	3.42813	2.53022	3.90533	1.93886	3.85576	2.63885	4.68577	2.77097	2.16829	3.71854	5.27203	4.0587	2.18002	1.27673	3.51415	2.6868	5.21377	1.61038	1.81809	3.18875	4.72053	3.9833	3.24638	1.89103
Zj01G000880	30.5421	45.8449	45.6578	35.6552	50.9634	41.2543	46.894	43.3605	38.4865	33.5668	60.498	52.3755	50.6931	49.4489	58.3883	48.3102	46.847	51.262	40.4687	55.3051	45.9329	40.5462	85.5387	85.6653	68.6623	44.6658	44.0413	55.7154	67.9675	59.3951
Zj01G000890	4.34896	1.73271	3.54296	1.60697	1.95459	3.63831	1.97652	2.17815	1.47447	1.18707	4.4919	2.44899	1.7377	1.37743	0.368205	4.53564	4.79376	1.62839	1.22397	0.70181	4.05472	3.08801	2.71514	1.13214	0.523229	5.11115	3.27353	2.23138	1.3745	0.971823
Zj01G000900	0	0	0	0	0	0	0	0	0	0	0	0	0	0	0	0	0	0	0	0	0	0	0	0	0	0	0	0	0	0
Zj01G000910	0.130799	0	0	0.702486	0.479235	0	0	0	0	0	0	0	0	0.123296	0	0	0.0732606	0	0.200065	0	0	0	0	0	0	0.0608081	0	0	0.420603	0
Zj01G000920	21.3986	14.2376	12.1413	18.9321	31.4621	16.0736	17.7255	10.7154	24.6403	15.9224	15.9221	14.8201	17.9855	33.6635	33.7002	21.361	28.4831	13.5152	43.4703	36.3764	15.0889	16.6092	26.7982	22.451	28.9898	12.376	20.0429	11.1304	23.244	28.4273
Zj01G000930	0.571944	1.26597	0.857844	0.0819136	0.279406	0.843484	0.559006	2.45343	2.73037	0.762629	0.711395	0.40443	1.17507	0.575077	2.09836	0.313121	0.640693	0.892312	0.991468	5.18159	0.310028	1.14274	8.28353	0.868535	3.48153	1.31175	1.56699	1.01894	0.700635	2.42834
Zj01G000940	492.25	97.0419	148.458	89.64	72.3538	458.158	83.5904	109.358	75.7907	27.7879	446.24	117.888	105.625	73.5629	69.676	300.127	219.267	110.963	65.328	70.315	172.392	207.476	134.296	69.0641	93.8736	466.567	83.0153	130.335	81.3738	61.9046
Zj01G000950	14.7738	2.88261	6.7245	2.61429	7.77008	15.0271	3.05172	4.00977	3.68155	3.51655	17.5262	7.7541	6.48865	6.43991	2.71133	12.141	13.9189	4.99621	2.67773	1.63196	12.5371	9.94215	11.0323	6.62305	3.07312	11.95	5.07961	4.01648	2.98146	1.47894
Zj01G000960	3.30419	0.93083	0	0.0645307	0	3.08081	18.8813	0	0	0	1.00878	0.193095	0	2.43509	0.635797	2.3434	0.740273	0.319525	0.0918905	0	1.24832	0.553995	0.0633562	0.195492	5.8081	2.90465	8.77118	0	0.331172	0.134247
Zj01G000970	284.219	124.125	117.269	145.663	118.4	447.128	177.129	137.902	151.345	93.1597	303.696	117.624	173.595	153	39.4423	290.798	272.732	147.214	82.7551	28.1039	243.137	166.217	212.313	159.938	51.7581	307.661	210.444	180.2	146.244	53.5752
Zj01G000980	170.907	101.141	68.7467	707.661	206.227	107.993	66.4973	127.087	668.124	84.3497	93.5047	58.3163	61.4454	539.258	168.79	84.274	52.9145	50.235	315.546	243.54	107.863	86.4048	75.2754	469.512	389.292	145.193	72.6526	39.3708	226.802	104.7
Zj01G000990	38.637	54.9846	45.2446	30.2113	41.669	43.0502	72.0096	42.9489	37.2468	49.5044	51.8894	52.3213	49.4363	38.6359	47.7297	45.7905	41.977	39.5541	35.4554	37.595	52.4796	49.4126	41.3435	39.2327	58.0967	47.3464	59.4955	36.0591	29.6683	41.5343
Zj01G001000	45.0169	15.2369	26.4939	11.2016	14.1319	52.5913	12.8442	19.8122	10.4382	20.1476	39.8392	13.8722	21.1583	7.81024	5.40486	44.5236	62.69	19.5836	10.4063	6.67324	34.1039	17.5988	39.4712	7.72826	5.14075	46.2397	14.9088	23.6113	10.992	7.34214
Zj01G001010	0.931899	0	0	0	0	1.18509	0.050229	0	0.120164	0	0.419327	0	0.0873803	0	0	0.337622	0.0307034	0	0	0	0.346669	0	0	0	0	0.917444	0	0	0	0
Zj01G001020	0	0	0	0	0	0	0	0	0	0	0.117733	0	0.58676	0	0	0	1.50212	0	0	0	0	0	0.582296	0	0	0	0	0	0	0
Zj01G001030	33.8756	27.0732	19.8842	18.8802	16.7831	30.9953	20.6046	18.5423	16.7281	11.1773	26.7988	20.441	24.5138	13.3919	11.6224	18.9971	22.5862	22.7456	11.8205	12.1836	22.5727	15.07	20.3443	13.078	11.1727	26.0137	37.61	24.4405	15.3215	13.4388
Zj01G001040	4.80481	13.1605	3.29503	0.278977	0.589078	9.55076	14.6187	0.774278	0.189774	0.0654787	6.77701	2.84421	1.45885	0.12241	0	3.88478	1.70407	2.38778	0.0851266	0	4.99446	3.2076	1.42819	0.301837	0.139496	12.264	10.4328	1.92351	0.0511325	0
Zj01G001050	11.3863	32.1862	22.1175	17.6216	8.1531	18.9464	67.9307	24.6762	10.882	26.872	18.2963	40.83	41.0091	11.2962	21.1442	20.8646	22.5425	39.9737	10.0636	24.4737	25.4907	31.0801	23.8026	6.64553	20.0647	17.8868	58.4246	22.3344	8.35485	20.5576
Zj01G001060	2.89405	2.60103	1.90893	2.08633	3.48706	2.51942	2.45603	1.51999	2.27077	2.19378	2.12357	1.76674	3.05481	4.32091	1.62391	2.57199	2.80676	1.77685	3.0006	0.804221	1.8074	2.46278	2.45803	4.27683	0.938903	2.87147	2.01657	1.16267	3.24781	1.67102
Zj01G001070	128.955	111.12	362.611	12.8315	70.5399	215.431	60.9684	189.565	78.4708	141.459	149.506	149.34	156.524	14.0757	36.663	153.954	211.297	140.922	6.94331	25.2383	189.08	276.911	124.279	24.6192	9.17508	108.628	145.858	189.622	43.7913	29.2302
Zj01G001080	57.3115	67.3186	56.4476	56.0113	62.8391	77.8728	86.58	54.3722	41.877	43.3022	59.665	56.341	53.0927	49.6056	68.0945	57.5729	60.3819	57.9045	60.2877	71.9296	54.7125	46.3543	59.5417	56.7345	62.8805	61.3603	67.1084	60.4077	47.4191	70.7593
Zj01G001090	5.84844	8.33022	18.0739	0.394391	1.37729	24.3141	8.81933	7.93586	0.881508	0.647973	23.7022	20.6692	11.0365	1.26081	2.16494	31.2825	16.5402	16.4875	0.922637	1.50356	28.2428	30.0796	14.5481	0.910313	1.15507	16.3379	4.67994	3.61636	0.289145	3.16469
Zj01G001100	12.4532	14.9116	16.6113	16.0264	9.66756	12.8009	19.3721	10.4924	13.2619	1.88827	7.25682	11.0049	14.4867	11.468	4.31976	7.61709	8.2014	15.3968	8.44053	2.69264	13.3898	12.185	10.2808	8.93005	4.71454	15.0886	22.3824	17.071	10.4311	5.52357
Zj01G001110	13.9516	1.11469	0.397545	20.3554	12.3921	5.47642	1.40143	0.389235	25.4039	23.7439	11.3028	0.971189	0.673912	13.2216	13.9361	10.5687	4.3877	0.35713	8.61581	8.99018	2.76352	0.687994	2.00635	21.2026	3.20575	28.06	2.50129	0.318999	37.7345	21.0065
Zj01G001120	94.6915	22.3794	13.8712	380.892	145.209	25.1007	6.33442	20.7529	218.59	62.3487	24.7626	10.9114	5.18694	36.8081	19.3975	23.7634	24.8167	3.05167	14.3526	10.639	24.9821	27.5803	46.5164	94.7153	1.51946	80.6155	8.74763	13.0116	217.56	12.1092
Zj01G001130	1.72219	0.980221	2.03926	1.10993	0.300473	0.692679	1.21734	1.11241	2.01342	0.347349	1.15673	1.29686	0.627474	0.556592	0	1.26273	1.15752	0.628095	0.150525	0.10448	1.95597	1.92843	0.985942	1.12082	0.105714	1.55553	0.31929	0.788952	0.994568	0.164932
Zj01G001140	123.303	38.0628	61.2691	23.0269	24.6746	120.96	33.1386	26.9545	28.6236	22.3185	88.2797	46.0015	42.612	18.3177	8.81385	105.674	130.091	43.9666	32.318	14.327	67.5067	55.5546	65.0583	20.3254	11.0171	72.416	32.1911	28.4376	23.5215	8.78818
Zj01G001150	2.06808	0.557062	0.77741	0.858011	0.908736	2.32156	1.09287	1.16077	3.82179	2.2658	4.04631	1.89215	1.37212	1.52655	1.96866	3.24612	3.39533	0.779853	0.636	0.929367	2.09574	1.71537	2.27331	3.22835	1.06964	2.17724	0.461522	0.85384	0.753993	0.73355
Zj01G001160	38.8632	51.3103	46.1398	39.4555	43.9143	47.8331	55.441	36.5274	33.51	30.1427	34.0725	47.8403	39.9184	29.1566	44.8806	35.5763	33.5765	37.5212	39.2572	57.3526	42.7193	60.0493	39.158	38.7302	43.7549	37.5971	49.7088	33.9278	44.1453	54.1311
Zj01G001170	7.87285	6.87516	6.90435	1.75739	4.29676	9.80883	5.77107	4.72774	2.85833	6.10755	6.78431	6.74921	5.1113	2.79456	5.41578	8.14464	7.42741	4.23964	3.1234	3.70904	7.54603	8.23837	5.56539	3.36247	3.27712	7.04563	7.17071	2.85338	2.46382	6.14373
Zj01G001180	118.613	55.0857	72.8964	44.9443	73.053	110.121	72.6782	50.9985	74.7587	85.6997	138.753	66.7286	75.3963	59.4025	63.3809	131.019	131.077	60.996	56.4311	67.8311	90.789	69.3684	88.4059	60.856	62.3784	112.721	61.6207	70.1612	66.7895	73.0116
Zj01G001190	11.0456	2.2166	2.77866	0.883019	1.49686	15.2847	4.05387	4.73069	4.98014	0.386873	18.8568	2.60382	2.74785	1.35257	0.0790914	8.34647	3.26494	0.906256	0.228619	0.0317369	6.99472	3.79035	7.26659	2.09141	0.850958	14.078	2.3762	1.18229	0.508096	0.0667999
Zj01G001200	0.25968	0.107773	0.140933	0.0697337	0	1.08798	0.465973	0.0188164	0.0158122	0	1.31217	0.0243441	2.10417	0.0509967	0	0.62198	2.93319	0.115096	0.0330998	0	0.635386	0.0374164	0.125518	0.0586818	0.0232459	0.653925	0.40956	0.0231316	0.00994095	0
Zj01G001210	1.45665	0	0.215605	0	0	0.366174	0	0	0	0	0.543544	0	0	0	0	0.233634	0.815872	0	0	0	1.02812	0.104942	0.192022	0	0	0.211623	0	0.0486578	0	0
Zj01G001220	49.1922	36.8017	45.9484	11.0993	16.4461	39.1843	13.3461	52.3798	8.19289	20.9518	45.9205	44.8012	48.4206	5.75096	17.6833	41.9765	43.9611	38.2954	7.48223	9.39486	57.3525	57.7805	30.1414	6.08106	14.4653	32.6559	10.0457	33.7235	5.15079	12.2822
Zj01G001230	12.2678	11.4359	19.0562	3.49509	4.13502	12.3798	7.89685	13.8405	2.76309	4.08689	27.056	36.2791	18.3636	1.24345	14.1931	17.4677	15.3679	10.3836	1.54689	9.52324	34.4015	28.4848	12.3811	0.715419	11.3833	15.2905	6.99041	15.4165	1.29275	14.9843
Zj01G001240	2.87188	22.5602	2.80051	5.80671	0.756504	1.7836	33.9512	5.5329	2.01616	0.463763	6.24066	13.3664	15.6185	2.04362	0.327773	1.04047	1.00928	8.20631	0.215329	0.119568	17.1698	7.07514	5.81979	1.98511	4.08308	3.56034	16.8084	11.6473	1.81077	1.03813
Zj01G001250	2.26522	26.6151	3.01296	2.1332	0.113692	0.998456	94.3405	0.107926	0.0906944	0.474606	1.62104	5.17633	3.92407	2.28153	11.7895	0.382233	12.6527	1.58438	0.142389	0.362386	4.93397	0.822675	39.6621	0.572192	0.899994	1.58685	83.2934	2.35501	1.62503	2.1149
Zj01G001260	74.3671	55.4815	57.9521	31.6161	63.0993	72.8258	60.1659	55.4883	30.2012	39.3451	61.0262	52.5156	50.9775	35.6556	51.7292	67.8525	64.5053	47.9303	36.2561	47.9041	65.4036	46.7052	75.1911	41.0289	41.1706	67.0208	53.6407	52.6829	41.3116	57.7263
Zj01G001270	23.7887	40.3404	56.3624	15.9631	19.7357	27.0059	37.9415	48.1058	17.2489	11.6522	25.0885	40.2065	46.4432	19.3189	16.784	23.1084	28.1506	39.07	16.9704	13.7956	37.4769	35.8687	36.2337	18.4825	15.8949	26.8277	31.309	39.582	21.511	18.0072
Zj01G001280	28.6266	13.469	27.8246	7.15287	12.059	28.1689	6.03157	9.45073	6.59953	10.8064	41.4423	14.7364	9.10999	3.46324	9.55861	51.3849	59.505	13.5971	9.9514	11.7018	20.5376	13.5872	14.3682	4.23422	5.01552	40.4946	13.3274	15.9544	9.28264	16.1634
Zj01G001290	0.0220322	0	0	0	0	0	0	0	0	0	0	0	0	0	0	0	0	0	0	0	0	0	0	0	0	0.163884	0	0	0	0
Zj01G001300	0.418612	0	0	0	0	0	0	0	0	0	0	0	0	0	0	0.0226161	0	0	0	0	0	0	0	0	0	0.757961	0.0238276	0	0	0
Zj01G001310	0	0	0	0	0	0	0	0	0	0	0	0	0	0	0	0	0	0	0	0	0	0	0	0	0	0	0	0	0	0
Zj01G001320	0	0	0	0	0	0	0	0	0	0	0	0	0	0	0	0	0	0	0	0	0	0	0	0	0	0	0	0	0	0
Zj01G001330	0	0	0	0	0	0	0	0	0	0	0	0	1.56869	0	0	0	0	0	0	0	0	0	0.0819343	0	0	0	0	0	0	0
Zj01G001340	0	0	0.414765	0	0	0.0880524	0	0	0.383914	0	0.0653519	0.056292	25.1256	0	0.185351	0	2.94284	0.465748	0.133942	0	0.237338	0	5.35628	0.18997	0.0940671	0.162842	0.284114	0.748836	0.160909	0.195682
Zj01G001350	0	0	0	0	0	0	0	0	0	0	0	0	0	0	0	0	0	0	0	0	0	0	0	0	0	0	0	0	0	0
Zj01G001360	0	0	0	0	0	0	0	0	0	0	0	0	0	0	0	0	0	0	0	0	0.0254368	0	0	0	0	0	0	0	0	0
Zj01G001370	0.637847	0	0.604225	0	0	0	0	0	0	0	0	0.410028	26.7064	0	0	0	18.8633	5.56368	0	0	0.345752	0	167.226	0	0	0.118613	5.51859	62.7266	0	0
Zj01G001380	0	0	0	0	0	0	0	0	0	0	0	0	0.133424	0	0	0	0	0	0	0	0	0	0.0132409	0	0	0	0	0	0	0
Zj01G001390	0	0	0	0	0	0	0	0	0	0	0.067943	0.0585238	12.3353	0	0	0	0.713888	0.169475	0	0	1.93286	0.0262355	3.36039	0	0	0	0	0.243289	0	0
Zj01G001400	0	0	0	0	0	0	0	0	0	0	0	0	0.0242402	0	0	0	0.0255523	0	0	0	0	0	0	0	0	0	0	0	0	0
Zj01G001410	0	0	0	0	0	0	0	0	0	0	0	0	16.617	0	0	0	0	0.778171	0	0	0	0	1.83228	0	0	0	0	0	0	0
Zj01G001420	0	0	0	0	0	0	0	0	0	0	0	0	5.28705	0	0	0	0	0.203549	0	0	0	0	1.10991	0	0	0	0	0	0	0
Zj01G001430	0	0	0	0	0	0	0	0	0	0	0	0.113546	42.2338	0	0	0	8.70612	0.845512	0	0	0.239366	0	13.8777	0	0	0	0	0.377618	0	0
Zj01G001440	0.233078	0.343937	0.82797	0	0.0948861	0.156243	0.854271	0.675553	0	0.0914076	0.463851	1.09875	20.3929	0.292943	0	0.398758	4.6997	0.41322	0.356507	0.164968	0.280761	0.537334	6.47281	0	0.250374	0.433429	0.336094	0.415238	0.142761	0.0868064
Zj01G001450	17.9233	15.3449	15.973	5.97343	10.463	18.06	28.5767	10.8472	11.3117	10.7868	19.8116	16.6544	18.887	8.359	13.1228	17.3569	25.0445	14.5889	7.93132	11.3294	19.5871	15.0727	17.1582	10.4746	13.2795	23.5825	22.6754	18.3152	13.1184	17.045
Zj01G001460	4.84614	4.09175	1.88585	6.51294	3.19549	6.13116	7.98453	2.47289	7.39792	1.03057	3.727	1.85379	5.07736	5.25443	1.0113	4.1338	3.51716	4.63465	3.41044	0.929968	4.53233	3.21266	5.05073	5.52802	2.4929	7.28773	8.895	4.4384	4.96455	1.32188
Zj01G001470	135.356	81.2956	71.7689	116.569	151.014	196.05	131.979	99.3652	193.457	186.618	117.079	95.9224	130.399	160.88	94.5895	160.021	209.631	104.676	123.735	60.346	108.215	95.0204	124.072	193.086	132.986	144.853	171.489	157.886	152.201	106.013
Zj01G001480	10.7942	13.9418	10.0322	10.2414	10.5283	9.18973	16.6806	8.16154	14.114	7.87554	9.93589	10.5115	12.3632	13.295	10.1166	10.0661	10.6529	13.1637	12.8456	8.60149	12.4074	10.8764	9.16933	9.59175	10.9849	9.46222	15.6274	13.3336	14.5014	7.7827
Zj01G001490	14.6122	13.9616	20.4176	13.4485	12.6973	26.0711	20.8822	24.5292	20.8907	15.2897	18.1315	17.7064	19.1322	14.0429	14.2567	17.3421	20.7714	17.5664	14.6416	12.1146	22.0783	18.999	20.8586	12.446	14.5729	21.5731	21.459	22.4295	17.4147	15.1222
Zj01G001500	7.51081	5.84337	4.66696	17.1624	12.4815	12.7438	5.12994	4.67409	12.4821	5.74947	9.64866	6.11547	5.48664	16.1127	7.09434	11.7556	6.99747	6.43001	24.2277	8.53796	6.39202	5.79217	5.38888	30.79	16.764	8.47503	6.51436	3.79281	17.9298	6.13663
Zj01G001510	2.21908	2.08096	1.46426	2.12888	1.53093	1.95881	2.98014	1.14888	3.11914	1.83355	1.84571	1.5245	2.34017	3.78437	1.23699	2.19095	1.55601	1.78389	2.74647	0.809292	1.91297	2.28455	2.28664	3.85857	1.32835	2.50429	3.16934	1.59342	2.7547	1.51413
Zj01G001520	1.84125	15.3555	7.48192	2.68026	4.04278	1.95259	92.0634	5.65162	0.396998	5.81226	0.961125	20.2152	10.9273	0.26556	2.86437	1.13609	2.15274	19.9284	0.215455	15.1257	13.7621	17.8489	9.13587	0.196444	3.81526	1.8336	62.1107	7.24883	1.07231	6.54269
Zj01G001530	79.8039	27.3294	6.54537	146.26	97.9396	22.121	14.7113	11.69	276.073	8.17017	18.2216	10.1958	11.3055	232.617	77.6376	28.2282	22.8081	8.1551	206.529	43.5277	10.2387	5.28306	4.77487	172.854	49.1738	21.2299	30.3711	8.31369	207.252	2.7001
Zj01G001540	38.5387	33.3757	30.9846	16.1105	34.7005	19.6983	31.0318	23.3629	27.3979	16.2306	25.5588	29.4786	21.5425	23.8532	33.3801	19.8623	18.3735	23.1635	34.7489	35.9554	23.6945	22.8125	14.5908	24.5769	21.6901	19.2961	31.3786	26.1273	17.4643	28.3404
Zj01G001550	13.4445	26.4523	20.0751	13.1311	11.0653	12.5589	10.2295	7.54758	5.39954	4.84624	15.9838	18.3903	16.8516	9.61538	10.5522	13.6194	10.3078	12.1952	5.66498	6.95386	17.0894	11.269	7.64393	4.78435	5.75411	13.7828	13.0393	8.10684	3.93875	5.99484
Zj01G001560	4.70327	8.55422	2.40267	1.86458	0.787846	1.68649	9.37144	1.91731	0.445648	0.165592	2.54279	9.59801	3.52732	0.58597	2.25913	1.33641	1.66861	2.14593	0.843181	2.25385	8.15911	13.1277	1.76879	0.572498	1.09613	1.90845	5.03579	1.11582	0.34483	1.16632
Zj01G001570	20.0737	12.013	12.881	12.1176	15.8038	23.1634	15.5486	10.7983	17.0748	9.61981	17.2271	11.2358	18.6119	16.3531	10.5846	19.3164	21.9557	15.5043	13.8839	7.44779	16.3368	14.3423	15.1462	15.6041	7.17931	22.8072	17.2753	17.2013	18.9654	10.8568
Zj01G001580	27.2597	43.1665	49.6897	32.7851	37.5875	35.6669	45.3918	46.7415	26.116	59.6689	26.2758	42.9236	50.2929	28.4861	39.3247	25.7606	25.7589	47.939	29.6955	32.134	37.552	42.9233	32.6582	24.856	30.7527	32.4925	49.3071	43.138	30.7762	35.2581
Zj01G001590	54.427	18.4355	23.9437	4.49712	10.6616	62.4307	23.0991	27.884	16.4024	43.179	58.601	77.5621	24.6121	8.98464	24.8882	43.4337	42.2095	17.8141	8.85634	21.9408	51.9074	66.8448	29.6856	10.0488	16.1714	65.8457	16.0883	16.7584	9.57545	13.4363
Zj01G001600	6.5778	15.4332	7.02412	0.359699	0.146063	8.8028	75.5043	21.7966	1.46812	8.18923	19.3234	18.1745	10.0657	0.225471	0	8.32353	8.06511	9.00706	0.0731721	0	27.7682	31.9003	10.4432	1.29725	2.02985	8.82927	7.32075	4.75563	0.0219759	0
Zj01G001610	14.7647	17.1539	14.9745	17.4849	15.8936	18.4545	27.3943	14.6615	13.9001	9.51212	12.5353	11.9787	12.2443	11.1056	8.00731	17.1975	14.699	16.0966	16.0697	12.7146	14.3935	8.27284	9.62059	13.1075	17.9735	11.3563	15.6639	11.4613	15.8094	8.57441
Zj01G001620	11.4095	7.32613	13.9562	6.76363	10.0564	8.98318	12.6735	6.36427	9.43788	7.21834	9.09719	9.44474	10.2373	5.8848	6.89177	8.72865	11.0929	10.5909	8.80809	6.45654	9.09218	7.81653	8.79727	5.72087	6.59058	12.3098	10.4767	10.355	6.62575	7.75697
Zj01G001630	0.771431	1.60642	0.3125	0.534249	0.297521	1.17374	1.11609	0.564863	0.178003	0.274672	1.27263	0.293625	0.550118	0.82286	0.161135	0.771037	0.147817	0.637041	0.248411	0.118541	0.81615	0.655216	0.428183	0.209191	0.654219	2.10463	1.47099	0.390601	0.111909	0.317551
Zj01G001640	13.4115	23.1577	31.838	13.7122	14.4865	20.5639	21.3626	24.0345	12.3636	18.8943	12.3465	25.5804	22.3047	11.3638	10.3434	11.071	11.7199	18.3194	7.37574	8.75346	18.7289	20.8441	15.3697	13.123	7.95494	15.6325	17.5077	19.9506	10.8781	11.9542
Zj01G001650	6.65968	9.2234	6.95371	5.31477	10.5598	7.34977	9.27354	6.56209	7.90637	8.18811	9.10091	7.89946	10.4895	5.85364	8.03979	8.23419	8.35596	5.87462	8.25614	7.95918	9.77553	5.89064	12.294	7.72514	7.99946	6.90079	9.86439	8.06696	6.50892	9.81417
Zj01G001660	246.586	96.9974	132.811	90.0051	175.875	312.556	147.617	181.657	173.245	286.689	336.258	195.59	180.784	181.702	398.855	390.819	438.489	155.882	218.83	378.579	186.197	154.409	210.416	176.377	255.096	282.204	137.556	196.808	158.543	347.197
Zj01G001670	0.134196	0	0	0.0411847	0.0234135	0.0771071	0.0175662	0	0.028016	0	0.0143071	0	0	0	0	0.019679	0.0644259	0.0203927	0.0586463	0	0	0	0	0	0	0.017825	0.0621993	0	0.0528401	0
Zj01G001680	205.077	88.6283	81.6863	380.214	468.082	154.79	110.121	81.272	290.601	114.25	96.2188	90.6355	75.2434	808.118	231.079	132.708	59.3228	65.8875	514.476	251.634	107.038	96.7084	66.8076	1044.79	427.978	111.198	86.4168	71.1043	376.616	184.199
Zj01G001690	33.3285	42.0941	54.7046	24.1674	43.5488	45.8021	63.6296	69.4847	35.7923	79.0736	45.5165	65.7402	67.6965	31.5751	60.8367	37.7858	43.3061	60.2541	34.0099	57.3588	49.135	55.0522	55.9381	36.2553	50.53	39.7851	51.9891	53.4129	34.5917	52.1012
Zj01G001700	34.5372	69.4408	44.0686	77.2138	41.4072	29.9761	65.7395	62.9417	38.6871	40.0525	36.1708	44.0158	58.3472	61.7035	51.5278	28.3941	19.1355	86.9064	70.9575	77.965	34.4374	32.8541	25.3213	41.356	48.436	47.0198	70.2674	81.2782	50.6202	70.7539
Zj01G001710	4.89101	2.76368	3.50753	2.71933	3.63872	4.17339	2.14612	2.7254	3.47314	2.16804	4.80685	2.61823	2.90991	2.25652	1.58568	4.38422	4.35998	3.55397	2.05467	0.877632	4.01418	4.12911	4.74031	5.02502	1.68349	4.56364	2.77516	2.55883	4.08225	1.67406
Zj01G001720	68.565	12.1364	59.0417	25.7236	105.713	28.5716	2.0924	65.5753	51.7927	38.3218	38.3724	63.1938	87.236	32.6825	18.0767	57.4769	132.99	46.6953	21.5711	3.48116	48.0165	79.767	182.275	47.4702	12.921	13.7815	4.29697	16.8988	20.8419	2.11217
Zj01G001730	2.23665	1.79211	2.14512	0.728357	1.23603	2.96136	2.22562	1.51361	0.857821	1.32169	3.20999	2.60559	3.33403	0.820442	1.82083	2.27515	2.31277	1.72249	0.588243	1.10671	3.38301	3.18479	3.43675	0.450086	0.945831	1.66558	1.401	0.649089	0.464917	0.983778
Zj01G001740	4.55634	2.43126	3.66103	1.48573	1.78864	5.48144	3.72763	4.24481	1.42683	1.53162	6.70964	4.41959	6.39826	1.22713	3.78875	5.92988	5.74202	3.28884	1.12005	1.3821	6.32154	6.56506	6.77861	1.05905	1.92282	2.79909	2.28782	1.2176	1.04654	1.1818
Zj01G001750	39.6638	34.947	41.5705	27.2312	45.2277	42.4642	56.3385	38.06	33.1088	30.0532	37.935	37.1936	32.3968	28.7371	29.4109	42.1644	34.2942	32.224	38.6785	30.9352	42.7336	37.2123	25.7879	30.7008	33.0929	45.2336	50.1146	40.3395	29.5422	34.4206
Zj01G001760	10.1986	3.9311	3.53684	26.3608	20.9674	29.52	19.9719	7.95534	23.1621	1.23472	12.7622	12.8179	18.1298	40.458	8.31569	15.8552	12.0273	14.0544	13.2533	8.85631	13.5653	3.41198	8.2297	40.9217	19.7139	32.2007	27.8796	10.355	42.9685	6.855
Zj01G001770	11.2816	1.82312	1.65505	3.59252	48.5895	4.21631	1.32646	4.51413	11.8908	0.234922	5.12239	2.87198	3.0237	3.8585	0.633954	13.9889	14.9862	3.82319	7.25358	2.01389	8.07255	5.75406	4.89587	15.1067	0.965211	7.93677	2.10546	8.75089	7.29219	1.89632
Zj01G001780	0	0	0	0.0240244	0	0.0224896	0.0409877	0	0.130741	0.0263143	0	0.0143776	0.023768	0	0.0473407	0	0	0.0237915	0	0.0237455	0.0202063	0.0515623	0	0.097041	0	0.0207958	0.0483772	0.0717229	0.0616468	0
Zj01G001790	0.0404427	0	0	0.130324	0	0.121998	0.0185287	0	0.384164	0.023791	0.113183	0.0194984	0.408288	0.0571841	0	0.22833	0.0679561	0.0430202	0.0309299	0	0.0913434	0	0.149278	0.636084	0.0434439	0	0	0	0.390148	0
Zj01G001800	19.0583	1.45866	0.343345	795.241	172.686	4.16138	17.4147	1.5586	740.007	292.548	7.66235	1.03365	0.392171	132.762	93.0093	20.6998	35.9657	0.981398	257.076	224.194	0.642992	0.486159	91.2923	627.032	56.2925	8.1126	27.9949	1.04254	1575.5	140.781
Zj01G001810	34.892	0.391641	0.502831	181.39	130.434	8.00614	8.36571	1.16926	531.728	41.3845	10.062	0.295726	0.338449	213.621	35.1665	63.1696	17.3628	0.150571	229.987	54.0255	0.959105	0.734233	20.1525	503.449	44.6658	15.6618	8.34308	0.302612	801.332	12.7314
Zj01G001820	110.846	7.06336	1.21047	1246.77	172.258	14.1684	71.2644	3.69964	952.954	386.755	18.5881	1.37644	1.46802	331.303	79.9417	79.7792	79.2621	1.02863	366.9	306.819	4.71757	10.7962	120.686	796.893	79.6583	47.987	41.6827	0.50206	1276.84	57.7263
Zj01G001830	0.778389	0.279975	0	10.4722	1.97259	0.176105	0.65974	0	9.29925	3.66319	0.246885	0.0250187	0.248154	5.17285	0.947349	0.279657	0.479574	0.0827997	0.922712	0.619797	0.140645	0.112155	2.03169	8.84416	0.815248	0.361871	0.210455	0.020801	19.8454	0.391365
Zj01G001840	29.5192	20.4071	13.5132	22.4066	35.5789	23.59	27.6567	14.1448	27.6541	17.772	21.9784	15.7703	16.111	44.3597	30.5087	22.2647	18.1143	15.097	37.45	28.0355	22.6072	18.7194	26.8566	46.3184	44.9643	28.4886	25.2675	12.4205	29.1417	34.203
Zj01G001850	6.66831	4.26941	7.63499	2.42704	5.55274	18.7023	5.25168	9.15257	9.14091	4.14966	7.58814	5.77451	3.10391	2.00002	1.34145	8.42901	10.1244	7.21053	4.76262	2.25259	20.7368	17.8187	8.83404	10.4012	4.38077	18.498	4.38065	6.53884	2.35441	1.04677
Zj01G001860	0.0269092	0	0	0	0	0	0.123283	0.0467961	0.235947	0.126638	0.0200821	0.0172981	0	0.0253655	0	0.110489	0.0301437	0.48661	0.370434	0.285687	0.170175	0.0620359	0.198648	0.262693	0	0	0.0873058	0	0.0247229	0
Zj01G001870	62.3809	13.4096	8.19845	463.78	138.425	31.0349	12.7707	27.0523	234.853	142.475	16.1556	9.68912	12.2549	309.989	65.6142	27.4135	28.6064	10.4497	184.573	122.6	22.3397	14.6403	45.9202	295.137	110.621	52.0445	15.1217	8.98685	172.434	47.9476
Zj01G001880	0	0.0180093	0	0	0	0	0	0	0.0237805	0	0.0182162	0	0.881922	0	0	0.0167039	0.0364573	0.0519291	0	0	0.0441037	0	0.0858052	0	0.0174802	0	0	0	0.0149506	0
Zj01G001890	29.7179	21.333	29.572	6.38429	7.29221	32.5139	9.71799	11.9008	4.02417	26.5277	27.3668	11.3044	17.3838	2.64712	7.35779	25.9157	25.502	12.2677	1.58469	3.61821	21.6263	20.8362	27.6601	2.24756	5.5646	42.4867	12.3546	14.3968	2.68025	4.44751
Zj01G001900	2.32444	4.42608	4.38701	2.30054	2.93802	3.33752	3.03205	3.14205	2.22504	2.66312	2.59828	3.03413	3.7969	1.25343	1.99808	2.68821	2.13766	3.83304	1.6923	1.58413	2.85194	2.41026	3.18996	1.68454	1.90814	2.45383	4.07267	2.40871	1.63201	1.33825
Zj01G001910	116.835	47.3681	59.3703	50.3252	118.311	116.358	44.2206	48.702	52.7664	84.686	97.7743	59.065	69.1915	58.2761	68.5967	103.96	131.865	42.2804	51.9056	51.4237	85.0785	75.3906	134.482	59.7348	58.4007	102.573	64.4475	76.376	60.8454	77.2745
Zj01G001920	0.0572472	0	0	0	0	0.086345	0	0	0	0	0.651528	0	0.273759	0	0	0.146911	0	0.152239	0	0	0.0517191	0	0.0301863	0	0	0.505667	0.0309561	0	0	0
Zj01G001930	8.55538	13.9567	21.8398	6.44475	8.54893	1.17309	2.34159	3.57462	1.13661	1.24187	13.6403	9.51728	12.2206	4.34651	7.9372	14.7699	14.4379	12.1736	5.86321	6.19297	4.51708	2.2413	2.8122	0.421815	2.62579	3.30587	3.18431	3.50363	2.39892	2.60699
Zj01G001940	0.1503	0.124755	0.711887	11.967	22.7157	0.0377825	0.0344297	0.130689	1.48261	10.4331	0.238356	0.416663	20.8835	31.0806	34.02	0.115712	0.14732	7.93398	10.4889	4.10891	0.237626	0.108281	3.64563	6.17472	5.20687	0.069874	0.995603	1.92791	18.6075	13.8543
Zj01G001950	21.1843	14.0007	25.6656	11.3629	13.4856	20.8352	14.0649	18.2542	11.7538	12.1572	21.7103	19.016	19.2961	10.8712	11.9167	19.1709	21.043	18.7351	11.8434	12.3308	22.4146	16.4678	15.8715	7.39329	8.72764	21.4208	15.0083	20.9541	12.75	10.3572
Zj01G001960	15.2635	5.48924	11.3966	6.78642	17.3433	20.5726	10.0363	17.6103	16.6107	28.6215	28.3123	11.2542	14.2437	12.9964	27.2455	13.9103	18.8841	13.2214	9.57341	6.08074	18.5906	12.7276	23.8183	8.87052	26.8301	22.4271	9.67448	15.779	7.56776	7.15806
Zj01G001970	2.5768	2.79035	2.30157	1.47937	1.62778	2.93725	2.30004	1.12029	1.63937	1.4113	2.31263	1.62075	1.79407	1.21449	1.73968	2.38286	2.15246	0.767959	0.577616	1.10844	3.39161	1.98444	2.19038	0.795138	0.942559	2.76767	2.48648	1.34159	1.50006	1.7746
Zj01G001980	199.554	74.0496	135.459	49.2777	97.3787	208.762	77.2226	169.756	90.3895	123.641	235.229	148.018	121.723	67.6299	79.0318	226.733	270.17	107.812	67.4802	66.756	198.425	148.675	166.318	67.4084	73.3697	229.971	83.8532	174.532	79.7867	99.0763
Zj01G001990	0.217539	0	0	0	0	0.0820278	0	0	0	0	0.344989	0	0	0	0	0.390783	0	0	0	0	0.0491331	0	0	0	0	0.0252833	0	0	0	0
Zj01G002000	16.2702	7.80103	3.55998	8.2227	23.6969	4.69972	4.954	2.02104	6.71959	2.34821	10.8414	4.36063	5.1011	9.19262	7.21917	14.3933	10.5563	4.05805	10.8974	7.77852	6.41373	3.93147	7.54016	10.5779	7.7618	11.7218	8.88	4.80701	9.86499	8.32726
Zj01G002010	2.9341	0.376491	0.503521	0.319733	0.467402	1.3255	0.311709	0.295798	0.621424	0.100059	0.71403	0.150344	0.361508	0	0	1.70235	3.04861	0.588031	0.130084	0.0902914	0.960421	0.343112	1.65925	0.230622	0.228393	1.85827	0.413894	1.31817	0.859503	0.617647
Zj01G002020	6.07289	1.7719	4.24922	1.79387	3.53985	5.27374	2.88345	3.1683	3.00533	2.50073	5.64459	2.43103	4.97216	3.10946	3.53487	5.53962	8.11706	3.12719	2.40666	3.17976	6.01017	3.81828	7.53978	2.575	3.79552	6.64752	2.32857	3.21623	1.55972	3.37722
Zj01G002030	7.80979	4.98073	17.3973	1.04753	2.80188	15.6014	11.397	3.69774	2.03263	0.169285	11.4748	5.50084	3.43185	0.648018	0.0676784	7.80343	7.60237	7.1681	0.317897	0.0848664	7.72003	5.57459	6.88736	1.52603	0.214671	11.9365	8.1782	2.70864	0.741764	0.026794
Zj01G002040	13.9351	19.3563	17.2283	10.7337	20.6444	11.3693	16.6754	12.1826	8.30327	4.68269	17.776	16.0288	16.5666	14.2585	12.7667	16.2356	11.6493	13.0432	12.2479	13.2689	17.0905	14.8859	13.4895	12.9002	10.9171	14.5741	15.316	13.2483	10.6314	16.6894
Zj01G002050	158.362	91.6002	87.7419	113.95	146.083	343.491	166.378	153.215	222.386	194.275	193.41	141.24	179.594	215.89	96.191	198.741	236.606	157.644	143.494	57.1255	219.625	176.038	200.345	245.143	126.335	96.93	131.234	104.458	122.511	70.9805
Zj01G002060	0	0	0	0	0	0	0	0	0	0	0	0	0	0	0	1.20839	0.146521	0	0.200065	0	0	0	0	0	0	1.45939	0	0	0	0
Zj01G002070	2.69321	1.02396	2.45145	2.44027	2.21519	0.00921116	0.0335751	0.0318612	0.0401612	0.0431107	0.00341823	0.0147218	0.038939	0	0.0581686	17.7065	16.039	4.31676	2.03169	3.07327	0	0.0211186	0.0289821	0.0695546	0.00984036	2.92148	1.34736	1.78214	2.66797	1.24869
Zj01G002080	21.5723	20.4805	22.8205	15.6663	19.0043	38.9501	25.0994	30.303	24.0388	11.8497	17.8353	21.0643	28.3501	20.0556	9.51572	24.4873	24.0678	36.0148	18.124	16.6498	26.6835	18.6999	18.7624	23.5127	9.88324	16.38	21.5588	21.6623	16.2176	18.4958
Zj01G002090	72.291	125.153	92.8058	140.913	266.355	67.3346	173.58	123.198	137.776	189.319	61.0335	120.261	135.418	226.834	637.715	75.4891	65.6909	142.212	360.58	524.594	73.4522	56.3684	178.92	206.86	243.627	57.1259	169.79	104.167	332.279	555.714
Zj01G002100	91.9051	121.287	124.826	23.3725	60.551	136.671	121.356	149.978	31.7984	132.911	126.536	107.173	109.491	49.6384	120.924	130.241	117.755	102.73	54.8622	118.248	132.489	131.593	139.464	41.0609	101.82	98.571	93.162	135.199	38.5221	115.897
Zj01G002110	0	0	0	0	0	0	0	0	0	0	0	0	0	0	0	0	0	0	0	0.0270207	0	0	0	0	0	0	0	0	0	0
Zj01G002120	0.0977127	0.0540705	0	0.0262394	0.119337	0.0736893	0.0447668	0	0.0356989	0	0.209651	0.0157032	0.129797	0	0.0258527	0.100302	0.191551	0.05197	0.0747289	0.233413	0.176554	0.197107	0.412189	0.105988	0	0.272558	0.0528375	0.156671	0.179548	0.0818813
Zj01G002130	22.2559	12.3365	29.4236	6.17982	6.9571	19.9811	5.61847	15.3697	9.76285	8.55012	24.1091	11.4175	13.6556	5.28049	10.2948	24.1474	31.4607	11.6963	3.50261	5.64594	21.9875	17.3646	24.8881	5.56306	5.93622	20.7638	9.68103	12.5625	8.90243	8.33119
Zj01G002140	3.40993	0.914873	1.95769	0.443971	1.38818	2.70145	0.662772	1.43758	0.604025	1.58044	3.66298	1.66061	2.41578	0.876633	1.42164	4.24279	5.20883	1.319	0.474155	1.20674	3.45406	1.90574	2.28842	0.560412	0.776994	2.40192	1.67627	2.54043	1.51898	0.923621
Zj01G002150	0	0	0	0	0	0.0558612	0	0	0	0	0.0829196	0	0	0.104735	0	0	0	0	0	0	0	0	0	0	0.059677	0.0516542	0	0	0	0
Zj01G002160	0	0	0	0.155018	0	0	0	0	0	0	0.0215406	0	0	0	0	0	0	0.030703	0	0	0.0260762	0.0332707	0.243514	0	0.0620107	0.0268371	0	0	0	0.128997
Zj01G002170	0.145879	0.188356	0.143948	0.522319	0.801732	0	0.512395	0.0422816	0.0355309	0.371867	0.217737	0.203181	0.0775115	0.572963	0.771932	0.124788	0.136179	1.78453	0.595018	0.593692	0.790754	0.0560513	4.05122	0.68568	1.88046	0.18085	0.315533	0.129945	0.759489	1.03228
Zj01G002180	0.121566	0.26908	0.143948	0.13058	0.148469	0.122237	0	0.211408	0	0.143026	0.272172	0	0	0	0	0.249576	0	0	0	0	0	0	0	0.263723	0	0	0	0.129945	0	0
Zj01G002190	0	0	0	0	0	0	0	0	0	0	0	0	0	0	0	0	0	0	0	0	0	0	0	0	0	0	0	0	0	0
Zj01G002200	0	0	0	0	0	0	0	0	0	0	0	0	0	0	0	0	0	0	0	0	0	0	0	0	0	0	0	0	0	0
Zj01G002210	0.037575	0.0415851	0.133479	5.02495	3.99246	0.0188912	0	0.457411	0.164734	0.309456	0.203304	0.120772	0.818568	0.159388	0.854973	0.134998	0.39987	1.73868	2.47135	0.199462	0.220652	0.108281	5.23068	0.774387	2.50253	0.034937	0.0406369	0.883626	0.224394	1.2175
Zj01G002220	9.48149	3.77008	8.55481	1.37216	2.02819	8.60616	2.00288	12.4406	3.6507	3.49019	12.1817	6.74282	5.47531	1.69921	1.89272	8.52346	12.1953	2.8687	0.673022	1.23568	7.79651	7.32978	27.782	1.32405	0.869087	10.0432	1.78065	6.03852	1.19974	0.824661
Zj01G002230	0.340652	0.502678	0.336142	0	0	3.5966	5.61847	2.96204	1.24456	1.20236	2.83886	1.45988	1.99102	0.481666	0.540777	0.757641	3.56159	0.422756	0	0.0602769	3.89825	5.89	6.40663	1.78593	1.5857	1.05579	0.368411	0.849641	0.208651	0
Zj01G002240	57.6391	75.4113	87.1207	47.0474	62.1703	108.509	126.979	158.63	111.262	201.129	109	134.119	164.83	101.391	116.327	99.6332	90.648	164.026	77.5219	66.3739	145.946	157.408	195.564	90.3098	59.0269	59.6987	72.6083	83.0085	54.03	41.4137
Zj01G002250	22.9004	22.4163	31.7811	22.7038	24.0011	13.9373	7.97319	13.6498	4.57529	9.44215	22.5313	9.95896	12.0117	5.6253	27.0048	26.2987	25.8178	18.5592	20.5939	45.6918	16.1343	11.589	17.4232	4.83086	9.83677	25.8847	18.4875	20.6452	16.6645	40.2688
Zj01G002260	0	0	0	0	0	0	0	0	0	0	0	0	0	0	0	0	0	0	0	0	0	0.107305	0.196347	0	0	0.0865556	0.100677	0	0	0
Zj01G002270	14.3294	11.0884	15.6156	2.66751	10.2493	38.0304	39.9651	19.31	16.644	24.6502	23.2517	19.1659	19.2012	9.68655	12.8087	16.4379	23.0864	14.6353	10.7842	12.4856	27.258	24.6773	24.5941	16.7195	19.8695	21.1263	21.0537	12.9981	10.0443	9.95061
Zj01G002280	168.498	0.667791	25.7215	0.24305	2.21078	163.285	0.0691107	0.393497	0.992011	0	98.2235	7.297	10.4197	0.28439	0	90.198	58.2139	2.80809	0.230732	0.0800759	5.99639	9.82432	4.13619	0.327248	0	294.051	0.489422	1.69308	0.554371	0.0842719
Zj01G002290	0	0	0	0.0146429	0.0166489	0.0137074	0	0	0	0	0	0	0	0	0	0	0	0	0	0	0	0	0	0	0	0	0	0	0	0
Zj01G002300	21.5094	34.5483	23.8468	32.5003	29.978	17.7554	36.7461	17.8157	30.013	13.6937	21.8934	31.3405	49.0126	29.9381	18.0487	20.27	23.8852	40.8607	29.2434	16.4011	25.8407	23.729	22.6964	22.3161	14.8568	23.7993	50.6896	28.3092	30.7715	16.2758
Zj01G002310	27.7608	31.8572	32.2655	37.6664	41.9987	21.6891	28.1561	21.4274	35.9245	15.1522	28.6822	24.0087	31.8219	34.5598	29.4276	28.512	28.8705	28.761	30.8039	25.0272	29.9927	23.3009	28.3551	31.3536	23.1707	32.0583	28.8012	24.2804	33.7258	29.3344
Zj01G002320	21.557	23.407	20.3725	18.4259	26.079	28.637	21.6415	21.3335	24.3618	27.0094	32.9164	19.2811	19.4192	29.2691	24.2956	31.0633	23.407	18.0577	29.9364	31.8574	23.9361	19.4799	20.2378	25.398	36.9906	28.2314	18.4142	16.4864	20.3201	25.991
Zj01G002330	35.2047	42.8541	2.16949	30.3392	6.44258	22.7381	34.2634	0.620136	8.06844	0.737823	15.4812	3.03535	2.45663	124.013	4.72391	40.3662	5.19299	2.35442	31.3345	2.44125	36.8264	11.1691	1.37458	28.5563	18.4265	42.6229	10.1334	1.1961	6.49602	1.2365
Zj01G002340	46.3088	59.0491	48.0953	80.0489	79.2876	47.9418	61.6337	44.4082	62.0927	31.7627	43.8671	44.1102	46.6077	73.3611	50.6038	48.8796	40.9308	50.6847	62.4758	58.1157	56.3417	44.3984	37.5065	69.775	63.9676	43.2416	56.7973	47.8577	61.6176	65.5818
Zj01G002350	26.3431	16.5185	19.1086	8.42724	24.3828	20.139	6.83812	8.09746	7.08424	10.131	39.5335	21.793	12.9465	17.1358	15.391	29.0055	24.2221	13.7735	10.6343	13.7469	21.4366	16.3959	14.1261	8.92507	8.90734	33.9827	12.0029	20.0452	9.96243	12.6855
Zj01G002360	8.9187	4.34826	3.90794	2.19454	1.63146	7.34819	6.40811	3.21132	2.41151	2.81973	7.13976	2.95501	3.00615	1.25921	3.82542	5.56564	4.57726	2.38222	1.26201	2.37762	4.75638	5.07232	5.09644	1.23589	1.646	8.36562	5.52383	3.2758	1.3356	3.81915
Zj01G002370	146.079	27.6029	148.805	3.95317	102.031	113.694	2.6459	93.2947	48.9425	71.9773	178.157	193.869	125.783	81.8724	95.4552	138.733	554.562	49.4173	107.129	40.4853	180.03	188.682	486.824	51.3122	49.0829	106.658	21.5542	93.4768	74.0241	16.0685
Zj01G002380	3.38029	1.02835	2.84548	1.63478	1.95657	4.78432	1.61473	2.786	2.43483	0.867026	2.26563	2.26049	3.13251	0.709763	0.610365	1.75961	2.22531	1.38035	1.00467	0.646318	2.74993	2.04978	3.49726	3.56231	0.946505	3.21745	1.31676	2.07207	1.16278	0.805483
Zj01G002390	141.977	83.4822	93.6021	55.7184	72.1856	164.581	146.662	90.0282	82.2984	86.924	167.649	95.2528	113.102	77.3385	83.7675	144.573	157.307	94.7481	59.9016	78.4384	142.643	109.104	113.876	88.6571	115.439	121.249	133.319	112.552	79.4615	81.1632
Zj01G002400	103.578	57.2186	59.5074	4.05332	9.73409	104.966	56.4859	46.9788	8.81299	41.1602	90.0906	63.6247	47.7459	7.2471	31.0529	92.6391	89.283	46.3676	10.357	23.5508	64.2638	74.3516	49.5398	6.50307	21.0633	81.616	52.8626	51.7585	7.29031	23.0117
Zj01G002410	0	0	0	0	0	0	0	0	0.145198	0	0	0	0	0.280972	0	0	0	0	0	0	0	0	0	0.107771	0	0	0	0	0	0
Zj01G002420	0.613286	0.314231	0.632062	0.695357	1.94187	1.38181	0.124878	0.622142	2.20742	0.481033	1.30527	0.766577	0.820693	6.7178	1.77287	1.97606	2.55082	1.17789	3.5351	1.11533	0.979872	0.693839	3.17396	6.94791	6.77097	0.411833	0.429892	0.631277	2.25384	1.96052
Zj01G002430	125.119	17.2016	73.2091	7.18952	11.0819	66.0358	9.23107	25.1096	4.58817	0.9742	98.0162	120.318	23.2265	5.33362	1.15017	95.6044	228.876	24.2954	17.7841	0.604379	112.631	133.883	156.928	4.93986	1.6863	50.6047	9.38413	15.7843	5.51548	0.385484
Zj01G002440	39.2308	0.872231	0.725838	1.31686	0.748635	15.145	0.802387	0	0.383914	1.1333	17.5143	0.84438	0.37223	0.908	0.278026	6.11249	9.4171	0.931497	0.937595	0.185939	7.99038	2.42256	0.923497	0.18997	0.470336	61.1471	1.23116	2.24651	0.724089	0.587047
Zj01G002450	82.5044	80.6652	71.9617	60.2779	94.5241	84.589	91.5657	60.2797	89.5373	70.4878	62.9176	71.1906	76.0746	82.7243	64.7184	77.7395	95.9203	76.8174	77.932	63.4982	79.6664	73.5851	87.8707	72.901	64.9847	74.4595	120.622	80.2191	95.5663	63.874
Zj01G002460	66.3099	3.63526	3.10408	24.3076	79.2679	2.9535	1.05631	2.55402	155.683	3.36289	5.65106	3.31954	3.27242	114.443	44.0715	6.07888	6.82835	2.06619	45.7005	29.2563	7.78971	8.39163	4.97954	49.7262	9.72021	7.88485	2.10068	2.46452	48.0822	3.1054
Zj01G002470	33.9435	0	0	12.7723	17.5843	0.210096	0.0174047	0	226.121	1.11739	0.170107	0.0061052	0.0605559	40.0716	25.1883	0.155985	0.0851116	0	29.3441	5.82802	0.0686418	0.0875801	0.0600952	23.22	0.102021	0.565157	0.0205425	0	55.3037	0
Zj01G002480	37.7351	1.73669	0.298001	2.90998	16.0551	3.66187	7.13504	0.772337	32.7324	2.43841	3.6348	2.56943	1.91928	24.8393	119.964	5.47065	4.41117	0.566905	139.688	116.651	2.70162	1.02386	5.49547	17.0211	40.1219	7.41911	8.22926	1.0444	24.4141	38.5724
Zj01G002490	0.0391901	0	0	0	0	0	0	0	0	0	0	0	0	0	0	0	0	0.0138959	0	0	0	0	0	0	0	0	0	0	0	0
Zj01G002500	0.048061	0	0	0	0	0	0	0	0	0	0	0	0.0127684	0	0	0	0	0	0	0	0	0	0.0126712	0	0	0	0	0.102747	0	0
Zj01G002510	1.03567	0	0	0	0	4.82824	0.0862703	0.654932	0.206387	0	0.20201	0	2.2762	0	0.0249105	0.72485	0.316406	0.25038	0	0	1.82878	0.813957	2.03548	0.0510626	0	0.678446	0	5.53525	0	0
Zj01G002520	6.86631	0.465632	2.17211	0.451925	0.883801	5.2797	0.292989	0.760932	0.344314	0.0396	10.3051	0.90874	3.95237	0.222093	0.60556	6.18452	7.06953	0.895086	0.334637	0.285874	3.67938	1.04754	3.63834	0.32858	0.325405	5.68011	0.473214	1.54707	0.139157	0.16923
Zj01G002530	2.4876	0.776513	2.34137	0.0685141	1.86961	3.65581	0.175336	49.0284	0.279641	0	2.3563	2.00914	14.9122	0	0	2.74996	1.85775	6.58143	0	0	1.49826	1.91163	103.995	0.0691866	0	2.96533	0.275929	17.3862	0.117205	0
Zj01G002540	16.7364	7.16265	8.81058	2.56819	5.84004	10.5698	3.2295	4.40879	2.31931	1.96423	17.3509	6.35317	8.41082	3.57492	4.60259	14.0274	14.5459	4.60422	3.53094	3.78566	11.8615	8.60056	13.2593	2.19097	2.78974	13.4916	6.91016	7.77726	3.67372	5.38881
Zj01G002550	9.18336	5.90557	2.23417	9.38927	9.5414	4.62445	8.46867	3.58881	11.2231	3.08699	7.68953	5.31586	8.85043	11.2549	6.52086	7.09653	7.03428	5.77023	6.01994	2.78564	6.24572	5.23332	16.4003	8.17034	8.74059	8.27822	11.9722	5.75114	11.0917	4.47976
Zj01G002560	18.6925	15.8047	37.3253	12.4088	56.0804	24.2243	0.851071	87.3247	9.50151	13.3183	26.7304	31.2718	19.5557	1.69636	10.137	29.3777	21.4596	19.2045	1.86465	10.1076	40.0683	33.6583	88.4025	2.26683	9.97746	24.9368	1.63232	84.3292	4.10678	9.53457
Zj01G002570	61.4336	211.207	42.9201	8.06433	19.9157	197.008	21.9691	253.962	5.07286	16.7162	175.437	98.4692	163.425	49.9955	80.2236	322.435	46.1199	475.475	12.5947	37.5393	65.2741	36.3841	36.5228	12.872	48.3887	195.531	19.5565	712.596	9.19693	86.409
Zj01G002580	8.54665	2.98817	8.55768	0.261673	1.38843	13.6767	2.88323	2.89492	0.474676	0.69265	10.0447	5.1417	2.22205	0.420998	0.494148	9.7109	7.14068	3.39036	0.124206	0.45261	4.58511	4.65672	6.16584	0.396362	0.0654219	16.3463	4.25929	3.25501	0.708756	0.113411
Zj01G002590	170.46	70.6431	99.0994	361.002	308.157	365.572	162.033	209.009	489.753	1138.81	88.245	97.6582	71.8035	438.593	736.027	196.643	153.843	161.913	976.557	698.916	76.0727	115.223	101.476	434.498	327.881	145.342	129.505	135.207	781.371	726.45
Zj01G002600	33.066	38.2991	61.9935	32.3403	62.6786	40.7051	33.4728	89.3904	45.6868	54.2068	35.473	56.4478	63.624	45.3595	103.696	31.8833	30.0501	67.7173	54.1714	64.4457	52.7352	61.4462	51.3667	52.5249	71.2136	39.7117	51.1865	67.7447	50.5395	74.9536
Zj01G002610	104.778	96.176	37.6855	656.301	309.565	55.2758	243.427	246.904	528.975	555.22	72.7197	179.114	281.987	885.302	872.669	57.5959	60.0752	309.525	1076.49	876.096	96.7136	113.154	99.6009	730.328	696.187	109.624	242.389	197.932	659.426	641.685
Zj01G002620	0.395256	0	0	0	0.068961	0.56777	0.206954	0.0981951	0	0	0.273907	0	0	0	0.119516	0.231846	0	0	0.086367	0	0.255063	0.325434	0	0	0.121311	0.210004	0.183199	0	0	0.126178
Zj01G002630	23.593	12.4438	10.3407	39.9642	27.2519	17.07	12.9217	14.6101	53.4022	29.5972	15.8807	8.913	11.9989	62.4316	65.0794	8.1376	6.59838	16.5967	61.7875	49.2578	14.8375	9.46561	12.657	42.3777	80.7133	14.8887	14.3119	14.1119	13.8124	25.8666
Zj01G002640	29.5138	26.557	19.2957	23.2841	39.9701	41.8554	55.2672	22.0118	40.9157	57.1062	40.7485	26.422	35.6648	60.5141	78.3681	32.0854	40.0405	24.2032	53.3279	55.8444	35.853	23.3092	38.7346	33.8713	131.424	32.6285	42.0502	22.3283	38.954	62.7001
Zj01G002650	29.6884	15.703	15.3401	3.97586	13.0907	18.0665	15.5448	11.3987	6.87416	6.98586	41.1473	19.8282	18.9296	7.99582	14.9346	24.1427	28.7652	10.2534	4.12821	9.4149	24.5922	18.8441	21.3066	4.01489	8.11785	25.023	16.8461	20.03	6.30545	9.9944
Zj01G002660	38.4361	42.8847	47.8299	24.3007	59.2751	44.6306	98.8419	56.0872	43.1283	89.4291	62.0427	48.812	42.7586	49.0708	103.392	49.0974	58.0513	64.2013	81.5403	94.9106	59.4064	46.8315	61.3384	55.8713	96.9561	48.3295	92.9568	63.1759	61.2769	152.013
Zj01G002670	17.6939	56.4596	18.5637	45.0851	49.7399	23.3918	155.681	40.2643	37.4481	68.2216	18.0353	33.0048	68.8467	40.2161	95.7364	13.7557	12.842	72.9655	51.9542	84.0338	49.7822	36.546	40.217	31.3939	100.442	19.7457	140.623	42.3734	49.6242	96.7006
Zj01G002680	53.366	152.793	149.963	23.2523	57.8277	79.6691	134.082	134.432	24.7535	59.9781	69.4159	171.012	111.684	32.0877	45.6116	46.6573	51.9418	92.3508	32.3106	39.542	110.99	154.012	68.3148	55.119	22.6214	63.7876	96.1203	106.294	22.2018	43.8062
Zj01G002690	0.165772	0	0	0	0	0.166687	0	0.0960946	0	0	0.0206191	0.0177606	0.176163	0.0520875	0	0	0	0.235116	0	0	0.0499213	0	0	0.0599371	0	0.0513779	0	0	0.0507679	0.0617393
Zj01G002700	15.6627	16.031	24.7143	22.7013	23.6429	18.4819	15.1817	16.5729	21.4859	19.0352	22.4585	17.7232	20.938	16.5916	20.4973	18.1887	19.8997	18.3184	13.2048	17.4943	20.7139	17.0936	21.6289	15.8199	15.5308	19.5663	15.8222	19.1728	16.9953	19.5649
Zj01G002710	0.0451228	0	0	0	0	0.22686	0	0	0	0	0.151537	0	0	0	0	0	0	0	0	0	0	0.0520127	0	0	0	0.0419549	0	0	0.12437	0
Zj01G002720	0.953507	0.676749	0.527712	0.523236	0.772127	1.42774	0.883189	0.486642	1.04508	0.634077	0.79281	0.789499	0.627789	0.468944	1.18461	0.819195	1.14939	0.661484	0.428024	1.10034	1.1517	0.728751	1.00556	0.415952	0.634599	0.626378	0.896701	0.443143	0.371365	1.2159
Zj01G002730	0	0	0	0	0	0	0	0	0	0	0	0	0	0	0	0	0	0	0	0	0	0	0	0	0	0	0	0	0	0
Zj01G002740	0	0	0	0	0	0	0	0	0	0	0	0	0	0	0	0	0	0	0	0	0	0	0	0	0	0	0	0	0	0
Zj01G002750	13.4877	14.5698	18.971	13.0203	16.3815	17.9081	16.979	17.3218	12.487	16.8915	12.9761	15.9355	16.8935	10.9579	13.5382	10.811	11.3526	16.4611	9.80224	11.6033	15.7982	15.5472	15.5338	14.2797	15.2891	11.8248	15.5539	13.8332	8.96872	15.9302
Zj01G002760	22.8446	19.1011	40.7742	69.6855	11.9718	15.501	10.978	19.0867	39.3024	12.3215	15.6732	13.6619	10.0014	61.6539	6.32497	9.23093	10.1674	14.5268	18.0264	11.5337	29.5954	14.3575	8.01096	32.2615	15.1499	25.8109	11.4772	9.67213	10.0581	5.83504
Zj01G002770	15.4713	14.7347	9.81534	13.5082	13.6946	12.3312	11.5231	8.39244	13.5242	6.0452	11.3554	11.0038	14.631	12.7106	11.3863	11.0732	12.3702	11.2332	10.8118	10.669	13.2848	11.2892	13.5318	14.7185	13.4175	12.2999	14.4294	9.07295	11.1628	8.84925
Zj01G002780	20.8045	7.63468	5.7128	10.6459	12.1044	10.5804	3.1605	4.51773	6.25293	3.416	14.4917	4.50471	7.42364	7.77857	2.5645	13.9609	15.9199	7.08265	8.11406	3.52289	12.6815	7.90145	16.0006	6.48815	4.64321	15.7512	6.04402	9.19407	8.10299	3.9758
Zj01G002790	36.1941	36.2918	27.179	47.0052	44.1695	34.123	27.0464	20.0072	31.4184	1.49474	30.8408	26.6469	21.4966	35.4751	9.24754	36.5738	32.9545	21.0523	29.408	10.7156	39.7005	23.6916	27.2729	50.927	16.4224	28.1405	32.0293	27.8849	29.7129	7.94919
Zj01G002800	0.275725	0	0	1.59367	0.41692	0.0396068	0.0120307	0	0.901816	0.0617901	0.0832884	0.00844022	0	0.297038	0.805935	0.0808664	0.029416	0	1.68696	0.613339	0	0.0302691	0	0.370285	0.141041	0.0244159	0	0	0.772034	0.1467
Zj01G002810	69.0901	16.2345	16.65	5.3973	15.5892	43.8018	6.60915	10.0771	10.4816	16.6387	33.1142	17.2443	15.9329	6.26439	16.0819	35.2318	42.5785	12.0693	10.4128	10.153	26.5049	24.3356	32.6063	5.88982	8.27053	30.8576	14.1114	11.4785	8.33948	9.46258
Zj01G002820	3.78774	0.94486	0.91126	8.00802	1.64479	1.14864	0.683118	0.334579	2.54801	0.268798	0.848029	0.722734	1.7634	2.21028	0.585387	0.740595	1.05066	0.550009	0.717302	0.459582	1.34706	1.16429	0.849631	2.26947	0.426258	1.66588	0.741252	0.411308	2.65143	0.295573
Zj01G002830	151.112	117.541	105.152	165.571	187.59	193.664	169.644	147.541	186.203	261.974	237.521	151.902	153.318	174.814	263.279	186.14	138.641	220.329	290.316	319.131	185.723	194.873	173.865	228.378	410.697	183.124	170.4	163.105	516.152	372.226
Zj01G002840	0	0	0	0.742202	0.65209	0.0315811	0	0	0.0917971	0	0	0	0	0.444089	0.132957	0.03224	0	0.167047	0.62452	0.966996	0	0	0.463713	0.170338	2.12552	0.0292027	0	0.167862	2.30848	1.19313
Zj01G002850	36.1659	61.1976	36.376	57.5963	59.518	43.6669	80.2235	46.3813	54.2806	34.3359	30.1166	34.0201	50.6007	55.678	59.1119	40.7078	45.675	59.7115	73.2591	93.8414	47.6857	34.1231	38.7294	31.2013	58.1996	28.823	69.6181	42.5394	56.4485	78.3205
Zj01G002860	71.3981	99.4557	60.023	127.82	97.107	63.8224	116.166	66.0332	96.4863	61.8602	69.2411	84.5712	92.9178	118.39	115.879	75.2712	75.3549	103.119	110.16	146.691	77.8878	59.5067	69.935	93.8521	132.352	60.3856	128.783	89.1611	107.575	127.322
Zj01G002870	5.85898	1.65054	2.39666	4.23375	1.95152	7.49807	3.80679	4.0756	6.69409	2.25598	3.73651	2.7734	0.905633	9.84078	0.338218	3.60856	1.78998	1.69974	4.23644	1.47026	2.406	2.57865	3.1456	13.057	3.08967	8.221	1.4977	2.39126	3.03404	3.5707
Zj01G002880	65.3104	84.0289	63.2967	62.4051	63.2532	90.1665	93.6517	72.9482	68.0633	60.6318	89.559	79.6754	81.0865	55.0782	52.5554	72.443	67.0118	67.269	52.3421	42.1745	75.2743	70.9948	47.5386	51.6508	59.6797	91.7416	104.763	74.8712	56.0725	55.6707
Zj01G002890	0.163369	0.700619	0.0483619	1.99612	0.748213	0.369611	0.842031	0.213079	0.47749	0.360391	0.236223	0.367567	0.455725	0.885488	0.259345	0.146737	0.0457517	0.499621	0.249884	0.130084	0.46123	0.164775	0.430722	0.443013	0.592288	0.341775	1.3472	0.305602	0.225145	0.752952
Zj01G002900	42.9704	16.9349	98.4572	120.911	595.254	18.8129	42.2441	212.195	177.834	273.369	36.076	365.441	772.429	431.736	999.488	18.0883	231.479	307.427	987.369	626.457	47.0141	15.8643	310.873	82.929	90.3463	16.2308	170.421	563.218	392.742	377.96
Zj01G002910	6.79138	2.86908	8.71189	36.9453	4.08027	2.49658	2.69324	29.6214	11.1787	2.96412	8.45407	3.01023	19.9245	3.99252	2.35717	8.26444	12.475	5.74829	1.92678	3.13994	9.73113	4.58759	74.7598	4.53478	1.45123	7.29912	3.19854	45.1961	11.0535	0.856715
Zj01G002920	14.26	1.2015	3.71757	1.1031	2.22176	4.16001	0.0537709	0.66334	0.51455	0.0517818	7.83926	0.584712	2.94657	0.649972	0.357105	10.4965	15.3331	0.764683	0.650757	0.0778779	13.3071	9.80831	4.93548	0.700183	0.189114	8.06171	0.587052	10.256	0.633506	0.131134
Zj01G002930	1.0385	1.95387	2.64387	1.28283	2.28299	1.3053	1.23705	1.4448	0.758825	1.03856	1.89882	2.77047	3.03489	1.66418	2.08822	0.37311	0.465334	0.883752	0.714806	0.496149	1.6888	1.19708	0.821401	1.18278	1.50602	1.30355	2.75167	2.05365	0.858718	0.63818
Zj01G002940	0.16836	0	0.224277	0	0	0.0846451	0	0.0365982	0	0	0	0.0202926	0	0	0	0.108014	0.0707241	0	0	0	0.0380256	0.0970338	0.066582	0	0	0.234811	0.0455199	0.0674867	0	0
Zj01G002950	0	0	0	0	0	0	0	0	0	0	0	0	0.0131822	0	0	0	0.0138958	0	0	0	0	0	0.0261639	0	0	0	0	0	0	0
Zj01G002960	0	0	0	0	0	0	0	0	0	0	0	0	0	0	0	0	0	0	0	0	0.0982662	0.250756	0	0	0	0	0	0	0	0
Zj01G002970	2.19402	4.30805	7.37486	1.74852	3.02531	0.355828	0.389103	0.984641	0.620573	0.416343	0.343321	0.204733	0.526477	0.200144	0.224706	0.145301	0.237846	0.225856	0.108255	0.150279	1.53457	0.652652	1.64205	1.2283	0.304107	0.855478	0.918504	0.151306	0.650247	0.158154
Zj01G002980	0.0835562	0.0308246	0.461719	0	0	0.0560118	0	0	0	0	0.0415716	0.0626647	0	0	0	0.0857707	0.374399	0	0	0	0.0251625	0.0963145	0.088118	0	0	0.0258967	0.0301217	0.0297718	0	0
Zj01G002990	0	0	0	0	0	0	0	0	0	0	0	0	0.0173884	0	0	0	0	0.00870282	0	0	0	0	0.0690246	0	0	0	0	0	0	0
Zj01G003000	0.497233	0	0.128795	0.0333813	0	0.437482	0	0	0.0454154	0	1.33937	0.00998865	0	0	0	0.526361	0.905127	0	0	0.0329937	0.687864	0.107467	0.147482	0	0	0.418981	0	0.033219	0	0
Zj01G003010	0.304555	0.0722268	0.386386	0	0	0.874963	0	0.189155	0.158954	0	0.0568218	0.0629285	0.18494	0.0410121	0	0.290296	0.463007	0.0231403	0	0	0.66821	1.0281	0.527657	0.165174	0	0.18204	0.0470532	0	0	0
Zj01G003020	0	0	0	0	0	0	0	0	0	0	0	0	0	0	0	0	0	0	0	0	0	0	0	0	0	0	0	0	0	0
Zj01G003030	0.122285	0	0	0	0	0.184441	0.112049	0	0.0893528	0	0.0456303	0.0393045	0	0	0	0.0627632	0	0	0.0935217	0	0	0	0	0.0663209	0	0.17055	0	0.065357	0	0
Zj01G003040	0.0403637	0.0223358	0.0716927	0	0	1.11613	0	0	0	0.0949782	0.233454	0.0583809	0.0214469	0	0	0.1243	0.226078	0	0	0	0.109398	0.116317	0.0425674	0	0	0.48789	0	0	0	0
Zj01G003050	91.274	0.110078	0.0130862	0	0	20.747	0.0202528	0.0192189	0	0	33.4317	0.0710423	0.0117442	0	0	25.8311	15.6482	0	0	0	12.031	3.57964	0.0116548	0	0	55.6423	0.011952	0	0	0
Zj01G003060	0.0208329	0	0	0	0	0.0628439	0	0	0	0	0.0777372	0	2.01462	0	0	0.021385	0.0700112	0.509694	0	0	0.150569	0	1.1864	0	0	0.135592	0	0.133613	0	0
Zj01G003070	16.377	22.737	17.6319	22.0939	21.9062	20.5353	28.9404	26.9969	27.7438	12.702	15.4867	19.5514	23.8522	16.0119	13.4633	18.8874	22.7955	27.8939	19.3837	13.7389	23.4703	20.8441	25.9838	27.7298	17.54	13.4371	26.3037	22.4554	21.1815	14.0231
Zj01G003080	25.3196	27.4539	16.8204	33.0097	59.8232	26.2335	34.5813	65.5509	47.0232	31.6417	17.6904	19.7662	28.6542	53.2422	30.8323	24.9491	23.7383	29.3152	46.4879	34.3227	25.2875	23.9159	76.9696	76.5474	32.3977	12.1451	24.4314	31.8395	40.7282	36.7207
Zj01G003090	31.1159	47.7556	41.6919	26.0622	24.5541	31.6134	50.0669	26.0422	13.0245	14.8599	30.9073	34.7959	30.492	11.2952	15.4507	25.6908	23.9582	29.3371	13.0576	14.1795	39.6623	36.4793	32.0497	10.8195	15.1679	32.9784	43.01	31.5574	15.8174	18.2225
Zj01G003100	315.327	212.715	217.944	220.689	261.503	457.45	348.496	253.974	265.339	259.447	263.503	302.942	332.722	225.389	165.575	379.727	452.156	308.363	215.075	146.23	318.286	311.907	257.034	230.92	193.965	271.85	399.194	271.895	255.704	193.729
Zj01G003110	0.478114	0.237573	0.658571	0.335389	0.715006	0.784905	0.375508	0.627837	0.82704	0.0573995	0.622602	0.72446	0.580665	0.377106	0.0309793	1.0016	1.09303	0.477447	0.0447738	0.0414368	0.749292	0.911032	0.782051	0.560941	0.146741	0.335679	0.865308	0.542358	0.42134	0.010902
Zj01G003120	116.103	27.2047	35.7947	5.10154	14.1875	84.4767	33.462	26.1175	21.2909	54.3676	99.0524	63.9697	37.0346	13.9148	63.5086	104.357	113.451	22.1881	22.088	42.6551	57.4033	63.5494	65.0451	13.9233	37.3674	84.3208	31.4431	25.6581	15.921	44.8185
Zj01G003130	76.921	87.3914	101.636	42.6162	51.9258	47.6639	31.6329	60.6027	29.7253	37.9347	80.6064	74.1423	62.5182	23.8067	27.0416	71.6958	72.1044	56.6905	23.821	22.2866	81.6637	67.3017	63.1979	25.4353	17.9698	75.2922	46.3656	64.4997	28.3176	20.7418
Zj01G003140	20.5731	12.7237	17.4715	6.44959	6.82154	15.1641	6.56801	15.4604	3.6051	8.981	24.9235	27.3627	16.5207	2.58865	13.9406	17.8216	22.4725	8.76362	1.63747	7.90659	29.1412	27.041	11.6826	1.31268	9.29993	19.1288	6.94671	10.8463	2.22373	18.306
Zj01G003150	28.9616	7.55955	24.898	9.36693	15.5442	50.3674	48.6413	15.6006	5.77295	45.3384	34.6551	8.93548	14.8803	7.2543	95.3129	30.5939	31.2568	9.27611	7.90548	123.982	33.8477	8.8446	26.0526	5.84079	203.773	49.9613	30.2135	29.6922	5.44932	306.812
Zj01G003160	10.2194	9.86217	8.14956	4.64337	3.84385	9.87544	11.9872	8.17704	4.54404	9.10117	10.0179	7.73937	8.88538	3.09189	5.87919	6.63666	7.96457	8.12778	2.23302	5.13294	10.5343	7.82404	10.0375	1.41902	6.68032	10.7007	10.2934	7.09333	3.06583	8.0499
Zj01G003170	24.0261	33.992	29.3503	27.4758	33.2916	22.8202	40.5447	30.8131	24.4111	17.2662	26.7893	32.7436	27.4183	28.1156	26.031	24.2399	23.3989	22.2868	27.5863	25.0367	28.3781	25.6486	24.9367	27.1611	34.6277	27.0842	35.8221	28.4604	28.5391	32.4046
Zj01G003180	27.5385	8.39064	12.5173	6.92862	20.0975	21.6786	10.2908	7.16602	8.20629	6.93943	17.3509	6.65255	6.58275	9.58381	8.19465	18.4539	15.9146	5.19979	9.1659	7.20558	19.3803	10.7571	19.2146	12.5764	7.03027	20.8598	8.7236	7.81618	6.65625	10.0808
Zj01G003190	41.1965	18.8091	32.0915	19.9106	31.1622	36.5024	16.9846	22.3045	23.9093	25.5408	43.3097	28.0702	21.7689	21.1041	25.7085	43.0327	30.4102	25.0205	22.6679	28.4364	34.2703	28.9414	34.7948	39.278	23.3196	45.4679	21.8601	22.0907	33.3525	30.838
Zj01G003200	7.83491	4.556	9.05137	0.650802	2.10838	9.63074	1.58944	3.49291	0.521547	0.322239	4.79415	4.27358	2.83119	0.266002	0.263511	5.71669	4.40694	3.97289	0.457017	0.766606	5.87111	5.22357	7.35237	0.297086	0.624092	8.45784	1.49002	3.69065	0.320266	0.472938
Zj01G003210	17.7984	26.3305	33.1488	8.65956	10.7282	14.1985	23.1087	23.4996	10.7736	15.3768	20.1263	27.569	21.252	9.42566	15.2219	20.478	23.8186	18.3214	10.3721	12.9518	20.1737	20.27	18.9605	7.96093	10.0181	18.2434	19.959	18.8847	10.3333	14.1442
Zj01G003220	21.8042	128.213	56.5962	86.2517	157.387	26.273	746.442	148.824	103.709	793.914	29.9289	284.689	406.289	249.388	772.051	22.569	117.078	262.008	421.378	743.957	29.7331	17.0006	173.684	138.103	313.829	34.0289	498.746	205.823	267.117	592.724
Zj01G003230	19.604	0.0972924	0.832764	0.106232	0.523404	11.6903	0.0906205	0.210209	0.0802939	0.206858	2.80879	0.44856	3.70179	0.0932257	0.0814072	3.06816	4.68998	0.455875	0.100848	0.0349995	0.992764	1.026	1.18205	0.0595971	0.153455	3.4228	0.0950738	0.117462	0.080768	0.0859448
Zj01G003240	0.0745177	0.0274902	0.0294124	0	0	0	0	0	0	0	0.500508	0	14.729	0	0	0.0764926	3.78419	1.53249	0	0	0.830302	0.0858959	3.11724	0.0269429	0	0.0230954	0.0537266	0.345167	0	0
Zj01G003250	9.51153	3.32236	6.11778	0.763712	1.46653	7.45107	1.60698	3.46205	1.36229	4.14535	11.3963	10.1871	4.95311	0.75957	4.63179	11.1422	12.4778	2.97481	1.83669	3.87487	8.7215	9.43401	4.26559	0.942588	2.18943	6.08192	2.11883	2.65155	1.08872	2.66565
Zj01G003260	100.748	48.7871	77.163	31.2391	39.5897	185.18	54.0602	75.9365	41.2831	41.8639	142.477	53.3003	43.7461	27.1788	29.7204	125.829	113.978	36.1661	31.6103	30.8764	84.5446	72.1378	52.7287	32.3593	34.911	144.038	49.2067	75.0904	41.8025	39.5704
Zj01G003270	14.9632	11.9077	18.6753	4.83127	11.1837	17.1889	1.4411	7.54063	7.73289	0.605266	14.2164	13.214	8.82525	13.9801	0.653342	22.587	74.3742	7.19227	3.23747	0.109236	19.3213	20.4501	64.159	18.7654	3.39471	14.965	3.98999	12.8208	8.48077	1.13318
Zj01G003280	164.628	124.457	129.097	107.265	133.294	209.333	153.277	119.278	169.355	118.498	120.038	145.871	166.577	133.535	67.9664	168.551	262.298	148.699	140.875	56.7977	152.958	169.944	121.145	161.821	129.262	133.456	188.206	154.176	141.867	75.5888
Zj01G003290	0.782812	0.519814	0.370775	0.840855	1.9121	0.472281	1.43457	0.544536	0.686392	0.921	0.701048	0.503216	0.665503	0.737906	0.165692	0.642847	2.27996	1.33232	1.19736	0.332436	1.55588	1.08281	0.99066	2.03786	1.00908	0.873425	0.338641	1.00412	1.0069	0.699713
Zj01G003300	13.9786	0.667579	6.27305	0.0281708	0.0320301	13.0273	0.240309	3.69428	0	0	4.6093	5.45389	0.501661	0	0.0277556	9.79934	13.3085	1.50647	0	0	11.2545	9.73429	10.7313	0	0	9.33944	0.141816	1.03725	0	0
Zj01G003310	0	0	0	0	0	0	0	0	0	0	0	0	0.296778	0	0	0	0	0	0	0	0	0	0.0140248	0	0	0	0	0	0	0
Zj01G003320	0	0	0	0	0.0907903	0	0	0	0	0	0	0	0	0	0	0	0	0	0	0	0	0	0	0	0	0	0	0	0	0
Zj01G003330	0	0	0	0	0	0	0	0	0	0	0	0	0	0	0	0	0	0	0	0	0	0	0	0	0	0	0	0	0	0
Zj01G003340	0	0	0	0	0	0	0	0	0	0	0.0571224	0	0	0	0	0.0785702	0	0	0	0	0	0.176458	0	0	0.0822216	0.427008	0.0827788	0	0	0
Zj01G003350	0	0	0	0	0	0	0	0	0	0	0	0	0.109262	0	0	0	0	0	0	0	0.00774071	0	0	0	0	0	0	0	0	0
Zj01G003360	263.243	147.83	181.892	132.109	187.297	401.923	317.415	251.795	290.226	406.377	325.671	251.036	255.103	219.752	357.411	323.513	380.428	175.733	242.089	315.065	214.939	244.319	311.369	327.226	280.747	283.895	269.157	334.189	212.796	336.643
Zj01G003370	0.118431	0.0245757	0.0175295	0.10336	0.0452001	0.0893139	0.0339118	0.0128723	0.0216341	0.12192	0.350775	0.023791	0.47982	0.0348867	0	0.174757	0.207292	0.165347	0.0226435	0.0157169	0.220677	0.0170643	0.0780606	0.0401441	0.0159025	0.282174	0.152097	0.0395606	0	0
Zj01G003380	0.0870768	0	0	0	0	0.0583718	0	0	0	0	0.0433232	0	0	0.0273606	0	0	0.0325146	0	0	0	0.0262227	0.0334576	0	0	0	0.107951	0	0	0	0
Zj01G003390	26.3535	4.78713	13.1841	1.03249	4.20662	18.0419	0.513777	2.5074	2.34118	0.282726	8.24954	2.5231	1.70245	0.302027	0	5.42682	12.9211	2.5562	0	0	8.90109	3.60097	3.379	0.521313	0	16.0873	0.433145	3.16804	0.662345	0
Zj01G003400	7.12106	8.06551	11.5179	3.71061	3.83037	7.5565	8.32977	7.1141	2.78985	3.29778	10.38	8.89232	8.95209	2.71359	4.48973	6.56326	8.23162	6.60789	2.15525	2.92758	11.1147	9.01176	7.81343	2.53089	4.00378	9.15687	6.98036	8.11395	2.60309	4.07978
Zj01G003410	0.980106	0	0.0994761	0	0	2.02735	0	0	0	0	0.929981	0.0630043	0	0	0	2.24212	0.846964	0	0	0	0.632472	0.129115	0.0295319	0	0	1.45807	0	0	0	0
Zj01G003420	2.96577	1.87559	2.39694	1.84567	2.09852	2.84014	1.96265	1.7192	1.5823	1.08003	3.17947	1.87623	2.00106	1.86376	0.473299	3.14102	2.03027	1.70258	1.2961	0.49979	2.50926	2.36047	2.28371	1.76166	0.353984	4.57404	2.80015	1.05673	1.64354	0.552279
Zj01G003430	42.8563	24.9798	35.9737	4.85913	13.5504	49.2217	23.1686	30.0599	6.19334	27.3397	29.1581	58.0067	26.4146	5.38638	23.3329	28.3016	26.4042	21.8314	7.64766	18.1997	52.0969	58.4018	25.8622	8.57404	17.2381	45.0277	29.2511	23.9231	7.04364	22.7713
Zj01G003440	242.114	232.158	228.895	189.32	162.416	231.879	196.83	181.888	205.025	128.392	243.227	172.434	199.261	131.851	105.267	253.274	228.022	171.398	116.033	99.8931	253.647	188.541	186.051	175.778	90.514	221.055	231.225	250.989	142.558	106.16
Zj01G003450	47.6607	53.1195	44.5621	16.1564	42.676	38.6404	38.9091	44.0736	22.2935	41.1475	77.8568	38.5675	40.4795	27.809	20.8037	81.0586	84.1769	56.129	25.2509	16.0012	56.7575	37.5299	83.4704	19.0673	30.574	53.2686	52.2057	48.9197	17.3862	32.3814
Zj01G003460	13.0001	45.4152	8.96203	7.56956	24.3128	11.8185	58.8837	146.84	3.62489	29.5874	16.3091	26.3545	35.727	15.348	60.5121	8.25229	2.66462	25.8848	20.0402	51.3047	38.2567	24.985	88.846	4.45662	56.0097	30.0885	52.5236	68.2164	3.44762	46.2758
Zj01G003470	7.73938	13.1027	13.2263	4.62845	10.6783	12.7459	12.1898	10.1853	7.2752	11.4189	11.739	13.7286	11.292	7.53202	8.94337	9.87694	8.34163	10.0571	6.65481	7.86138	9.33529	10.6571	9.17664	8.75785	8.58334	10.8913	14.1612	9.65907	5.61161	10.6104
Zj01G003480	4.41834	3.94726	3.92911	0.876761	1.47364	13.9349	9.44649	7.46766	4.46017	7.13984	11.9248	11.3211	9.74884	3.64636	4.16896	12.4406	9.66034	9.83398	2.06272	2.65626	10.0994	11.4132	7.56009	2.96405	4.66997	12.4399	10.0173	7.24553	2.36389	2.55754
Zj01G003490	121.231	148.04	132.815	25.779	46.6935	234.315	108.792	153.206	123.387	92.3948	363.213	151.405	109.666	53.4777	94.9642	289.433	155.78	129.17	72.4488	112.606	269.097	190.574	56.4548	57.6682	60.9421	378.356	134.318	111.593	81.2163	66.9625
Zj01G003500	3.62208	8.48583	5.51436	3.7559	4.46195	4.84034	10.3733	7.82595	3.09345	7.84038	6.33656	10.0897	11.0474	3.36996	3.71714	5.02181	5.25186	8.68992	3.47762	3.44594	14.0242	12.7604	9.02868	3.45261	2.3581	5.71503	10.446	8.73235	2.50666	2.68046
Zj01G003510	7.34523	6.78577	7.03913	4.71385	3.6111	6.97895	7.78557	6.22444	4.82128	4.32093	8.68708	6.09225	7.21028	3.57929	2.70099	6.86897	7.21706	7.25052	2.52311	1.12347	7.78878	7.74926	7.48366	3.81485	2.00601	16.0321	10.9395	6.82016	4.1749	2.78199
Zj01G003520	62.1379	123.754	59.3651	19.4331	28.554	118.21	117.188	31.2201	44.9968	453.05	114.816	29.5332	18.0425	16.6275	30.1192	135.712	139.915	16.395	18.0935	28.885	30.049	31.0806	21.8312	32.7945	14.2393	160.807	127.743	24.9915	23.718	19.7086
Zj01G003530	127.502	72.142	90.1227	37.7474	88.3946	168.165	86.1728	66.8124	57.9411	106.309	161.772	90.3462	88.2334	55.5244	108.249	158.357	176.279	59.8004	57.4417	95.3507	106.348	105.362	87.6101	46.1661	81.1223	100.309	84.3797	67.4884	65.9952	94.5999
Zj01G003540	12.0651	7.34238	9.28095	5.12396	7.09867	11.5266	8.52673	4.54348	4.99779	6.73482	11.8302	7.57655	10.2321	4.28908	6.64841	9.8235	10.3585	9.91435	3.43493	6.0306	10.1972	6.3615	9.08621	3.77323	3.42142	11.8731	10.2862	6.88764	3.20949	4.24747
Zj01G003550	13.8411	2.77314	1.07379	15.3801	14.6017	4.84715	1.81491	1.49402	9.20684	7.69301	4.52362	1.88689	1.64839	14.4193	7.37465	8.3288	5.05245	1.44694	18.2508	10.8184	7.04998	3.46599	4.55521	13.0978	11.9459	4.63742	1.39367	1.17341	4.36311	7.14579
Zj01G003560	0	0	0	0	0	0	0	0	0	0	0.0201872	0	0	0	0	0	0	0	0	0	0.0488759	0	0	0	0	0	0	0	0	0
Zj01G003570	11.6698	7.58481	5.15049	16.6375	21.249	5.6538	11.7429	3.91127	22.7594	53.4468	9.2475	9.91594	14.8365	29.9011	92.1788	9.64864	9.22212	7.62871	61.5006	63.4121	7.57175	8.14441	13.4034	16.7318	41.6646	5.87903	22.2814	8.11957	22.0478	44.806
Zj01G003580	11.5653	6.2443	6.80891	7.84845	12.435	10.9336	5.0312	7.40592	12.3838	4.17109	13.1806	5.25977	7.42008	10.4943	6.93205	13.5805	10.316	7.08249	8.56389	6.19667	9.60871	7.87415	10.4185	15.6634	5.73573	9.48707	5.21351	5.91549	8.50055	5.14464
Zj01G003590	14.7302	11.5332	13.2248	11.6188	17.8289	11.8934	10.8783	11.3171	11.7592	5.74234	15.8825	8.12641	10.9808	10.9838	33.8309	17.0614	13.1021	14.9674	8.407	10.5503	10.0106	8.71776	15.5344	20.1271	4.95954	12.7966	9.41565	9.11827	11.0691	6.14109
Zj01G003600	35.8178	1.43678	8.10996	21.0335	5.68148	25.2879	0.0991298	2.51817	12.1737	8.65528	10.4494	2.18532	1.45919	2.50242	3.42603	12.865	13.1165	0.902939	1.20925	1.00722	7.74391	8.94037	5.36233	1.0471	0.134093	20.8377	0.513006	3.39811	9.09092	5.91365
Zj01G003610	1.72724	0.301828	0.179407	10.5785	5.7363	1.67584	2.13797	12.9635	14.4806	64.7077	0.576668	0.788913	3.6388	41.3608	21.4224	1.1198	0.0678896	7.9617	27.3462	21.4261	0.602277	0.209576	6.90266	36.6815	26.3338	2.9302	5.11238	2.94758	17.7901	20.2465
Zj01G003620	7.00605	3.46972	0.719739	2.95523	1.48469	15.4084	7.44556	9.569	2.85182	1.73137	3.78414	3.32123	5.94935	3.61871	4.73993	5.81249	2.54439	4.38986	10.4226	9.78166	5.69366	3.28195	36.6053	4.47635	7.35413	8.53685	4.70532	3.488	2.02805	1.35827
Zj01G003630	30.276	33.7118	34.0705	20.1324	32.3038	32.3505	38.6042	27.6185	15.6331	31.0723	25.081	21.7563	29.1075	15.2053	28.4691	21.0627	21.1937	32.2654	19.3498	25.4364	28.0857	24.3005	32.7257	13.3296	17.3449	31.1023	45.7378	28.5569	21.7612	28.0714
Zj01G003640	22.6794	2.70551	0.0729755	26.3691	4.06445	8.71702	1.14823	0.250075	27.5594	2.99701	5.45786	0.112248	0.218306	61.3081	2.08713	10.3539	5.75307	0.415192	24.9175	16.2484	10.1333	3.81243	0.411626	36.4546	17.014	28.0399	2.17726	0.153712	14.2687	2.82319
Zj01G003650	41.3071	10.4431	25.383	6.9541	10.9455	43.4158	8.56865	17.9991	15.8674	12.3563	27.8777	31.5231	21.9526	11.9421	7.68455	35.539	42.7078	18.7065	13.747	7.95152	59.3988	53.2625	50.4344	15.4951	9.0363	30.3338	11.0104	12.7731	12.9692	8.15071
Zj01G003660	0.0947993	0.157375	0.0561264	0.101828	0	0.524275	0.260592	0.247289	0.0692689	0	0	0.42658	0.302224	0	0	0.827149	1.11504	0.151261	0	0	0.471047	0.163911	0.399899	0	0	0.308503	0.0512621	0.456	0	0
Zj01G003670	2.06287	0.518871	0	2.4777	0.549685	1.54627	0.206203	0.0326129	0.246653	0.242703	0.671785	0.0120553	0.0797154	0.194454	0.138929	0.327257	0.0630228	0.0797943	1.54896	1.49325	0.592986	0.0432337	0.0988862	1.36289	68.2514	2.8422	0.811262	0.0400919	0.155068	2.11628
Zj01G003680	0	0	0	0	0	0	0	0	0	0	0	0	0	0	0	0	0	0	0	0	0	0	0	0	0	0	0	0	0	0
Zj01G003690	0.300054	0.0207548	0	0	0.0229035	0.377139	0.0171836	0.0326129	0.0548117	0.0220639	0.447856	0.00602763	0.0597866	0.194454	0.0992351	0.288756	0.0420152	0.0797943	0	0.0796399	0.0508274	0.0432337	0.494431	0.223758	0.221596	1.08108	0.101408	0	0.120608	0.0628598
Zj01G003700	0.0284659	0	0	0	0	0.83007	0	0	0	0	0.0531097	0	0	0	0	3.36034	1.88137	8.02422	0	0	0.514341	1.21406	0.87058	0	0	0	0	0	0	0
Zj01G003710	0	0	0	0	0	0.171267	0.0780343	0	0.0414852	0	0	0	0	0	0	0.0874201	0.0635999	0	0.0434208	0.0301385	0.384696	0.0327222	0	0.33871	0.518403	0	0	0	0	0
Zj01G003720	4.96675	1.70591	0	5.12039	1.01098	4.16181	0.470793	0.0496401	0.625716	0	4.45224	0.0366986	0.788676	2.44854	0.0906274	1.58226	0	0.0607274	0.829553	0.30305	7.29803	1.01999	0.150515	3.46774	4.72207	14.2523	1.29656	0.0915359	0.472058	0.350823
Zj01G003730	0	0	0	0	0	0.115447	0	0	0	0	0	0	0.793058	0	0	0.0589276	0	0	0	0	0	0	0	0	0	0	0	0	0	0
Zj01G003740	0	0	0	0	0	0	0	0	0	0	0	0.0114921	0	0	0.0378398	0	0	0	0	0	0	0	0	0	0	0	0	0	0	0
Zj01G003750	39.2051	12.3777	6.76555	77.1074	46.3965	35.4489	21.8325	8.87915	100.108	18.8079	31.1636	14.0273	16.8588	215.319	85.7488	25.1448	24.376	15.3883	115.843	59.8855	22.8989	15.344	22.115	226.868	137.639	33.5703	18.6691	10.5905	59.9214	37.4202
Zj01G003760	74.1094	153.639	68.3942	98.1941	220.573	108.125	144.063	100.345	159.598	71.6333	51.6191	93.3146	113.565	125.391	106.153	81.5273	50.8083	126.539	146.399	112.317	108.529	109.675	99.7027	208.253	72.16	76.3165	163.064	93.6034	152.149	115.147
Zj01G003770	8.05414	5.43134	4.49251	8.19233	5.85131	5.37738	6.54941	2.70221	5.79046	2.34613	4.18916	4.2868	5.27023	4.36974	3.00115	5.13069	5.27991	4.88977	3.56507	2.44703	5.43974	5.37334	5.68078	4.60689	2.67066	6.69407	6.88993	4.20775	5.43681	2.15569
Zj01G003780	27.3751	70.3223	64.9215	25.429	23.4503	30.7829	30.4536	67.7216	17.8052	44.9998	29.839	50.438	42.4482	7.26893	27.0944	25.0135	25.3963	51.185	14.5077	22.1864	45.2135	54.8435	34.0743	11.8774	17.2297	37.4269	35.2767	58.5238	16.2241	17.3179
Zj01G003790	75.2055	83.4058	72.2033	60.0938	77.3513	81.9446	93.9053	78.3801	53.5351	81.6372	69.658	87.9465	79.2789	69.3105	94.7052	72.2763	70.7427	60.9048	57.5158	100.959	79.496	78.1709	89.9784	79.3008	103.643	73.629	71.3867	78.8485	49.3058	92.6646
Zj01G003800	1.223	0	0	0	0	0.878397	0	0	0	0	2.39355	0	0.106095	0	0	0.538035	0.251634	0	0	0	1.69118	0.0287703	0	0	0	1.27638	0	0	0	0
Zj01G003810	1.04905	0.870755	3.60235	0.338049	0.960903	1.84597	0	63.122	0.0766529	0	1.64408	8.00803	2.787	0	0	2.04602	8.16726	1.45068	0	0	3.64882	2.6603	160.195	0	0	2.04834	0.113453	30.3326	0.0481909	0.0586054
Zj01G003820	0	0	0	0	0	0	0	0	0	0	0	0	0	0.0391179	0	0	0	0	0	0	0	0	0	0	0	0	0	0	0	0
Zj01G003830	68.7702	25.8403	6.50828	345.023	101.657	31.7895	15.0685	6.57615	167.585	30.0568	55.7691	8.84718	4.25214	219.801	69.7093	47.4831	13.3484	6.03372	152.94	82.8615	20.2993	13.2287	5.70367	143.561	167.632	103.64	19.7348	4.23013	140.182	42.4964
Zj01G003840	0.232205	0	0	1.08083	0.519919	0.194573	0.0709226	0.134604	0.565566	0.273196	0.0722053	0	0	0.218885	0	0.079453	0	0	0.118391	0	0.0699273	0	0.0408137	0.377806	0.207864	0.107951	0.167418	0	0.355566	0
Zj01G003850	3.43506	0	1.35583	0.0299981	0.375185	1.0671	0	0	0	0.558574	2.7303	0.107715	8.39883	0.0263253	0.0886679	1.94939	10.1987	1.01004	0	0.0296497	0.933529	0.19315	8.21712	0	0.0599996	3.63534	0.181218	4.83606	0.0513168	0
Zj01G003860	42.6068	2.9312	0.736315	0	0	40.7811	2.1947	0	0	0	83.764	0.762451	7.44018	0	0	108.324	85.3175	2.22936	0	0	39.9073	30.6091	149.493	0	0	111.266	2.46584	3.22497	0	0
Zj01G003870	13.3878	4.1462	4.15342	2.91948	6.03331	13.2401	3.58422	2.07588	2.52273	4.51574	8.15467	3.43535	7.29885	2.94288	4.91718	7.20118	7.32363	5.78234	3.67976	3.68496	8.94263	6.6893	5.0161	3.08758	3.76792	9.66459	4.34956	3.41568	3.86381	5.8889
Zj01G003880	14.6332	8.02645	5.4718	5.44623	6.34912	12.8425	12.4674	5.24581	10.2234	8.00412	14.7525	6.33302	9.34391	6.8969	9.37346	15.0211	18.9085	10.7868	7.75533	5.38299	13.684	11.0231	13.537	8.21473	7.72168	17.9622	14.5763	6.99766	10.2602	5.52164
Zj01G003890	10.5673	0.453549	1.87173	0	0	5.15094	0	0.152717	0	0	0.786445	1.22311	0.186642	0	0.0309793	2.16346	4.45956	0	0	0	2.14209	2.93555	0.71002	0	0	9.93428	0	0.0312899	0	0
Zj01G003900	5.1645	2.2753	2.19976	1.80923	4.71921	4.1594	2.31503	2.30454	2.85965	6.30931	4.82471	2.12171	3.26397	2.62675	6.01617	5.19966	6.10437	2.62166	3.10673	4.81242	2.58464	2.44119	5.19829	2.65988	3.63198	5.0898	3.42889	2.91247	2.95846	6.79431
Zj01G003910	40.4314	37.3789	40.0777	27.1665	33.4695	47.3197	41.6845	30.6802	23.8486	25.1208	35.5496	33.565	39.0083	22.7968	29.216	32.1456	40.0407	34.535	18.2536	22.699	50.7509	42.5776	41.8048	21.2416	23.7083	38.3015	38.7502	32.8593	26.5654	26.4427
Zj01G003920	20.1244	37.2942	22.0394	18.0196	15.386	13.8282	18.3952	22.3608	8.40947	13.9231	17.4268	28.4856	26.2744	8.3051	18.4766	14.6673	16.6253	21.4761	10.418	19.726	22.0875	22.4664	22.0459	5.21915	16.9729	18.2279	21.3072	26.9154	11.4551	16.3462
Zj01G003930	0.0886963	0.0245406	0.0525131	0.428728	0.270812	0.167224	0.132067	0.0771232	0.145821	0.0391326	0.0620563	0.0142542	0.0235639	0.0313531	0.0469343	0.0113809	0	0	0.0678333	0.0353124	0.0100164	0	0	0.036078	0.131008	0.113395	0.275781	0	0.0203725	0.0867133
Zj01G003940	0.960675	0.427874	0	5.87683	0.372014	0.247385	2.07183	0.0611214	0.58211	2.66025	0.306013	0.39915	0.298797	0.44174	1.64903	0.156339	0.0918665	0.0996976	0.465912	2.32592	0.560964	0.256584	0.0617758	0.343109	2.26529	0.89323	1.54577	0.0751383	0.204511	3.4819
Zj01G003950	12.6772	18.637	15.1376	13.8592	13.4406	11.9841	25.3619	10.6622	12.2873	16.1988	13.8285	13.074	15.337	12.8555	18.512	13.135	13.2047	17.3958	13.042	20.346	13.8315	11.3459	14.1197	10.2392	11.7454	15.9111	24.3938	16.5807	12.0286	18.0466
Zj01G003960	1.61297	0.139462	0.119371	0.1895	0	0.456155	0.0230931	0	0.0368308	0	1.61754	0.810055	0.77669	2.3757	0.186707	0.672637	3.75488	0.268089	0.192746	0.0535141	2.43628	0.813427	0.239208	0.164023	0.568533	1.24197	0.136282	0.0808195	0.0231551	0.168955
Zj01G003970	1.72958	0.687137	0	0	0.162487	1.69454	0.446995	0	0.324048	0	3.04489	0	0.0471279	0.0836083	0	0.591805	0.298073	0.0471745	0	0	1.12184	0.153359	0.140308	0.096208	0.190557	5.3605	0.383696	0.142215	0.0407451	0
Zj01G003980	23.7553	48.0751	40.6702	4.64185	4.91168	23.8865	30.3042	52.2584	13.3241	6.31861	38.337	74.0974	32.5442	9.98368	2.6436	19.7182	29.1012	27.5013	2.44528	0.424318	33.6477	34.6961	53.977	9.26644	1.36848	29.2179	26.0963	40.8259	8.44556	0.223277
Zj01G003990	4.29694	0.0849202	1.7263	0	0.0312373	0.720112	0	0.177918	0	0	0.238599	0.00822086	0.217442	0	0	0.498843	0.20056	0.0272071	0.0391217	0	0.207964	0	0.890123	0	0	1.0226	0	0.437439	0	0
Zj01G004000	25.0379	27.0303	43.4234	9.31409	14.8702	27.9736	23.8691	30.6616	11.2463	14.9627	27.8262	22.8305	22.7679	10.3874	15.5241	24.2922	25.1335	19.4084	7.79206	11.4307	26.7329	27.8199	27.2431	8.03387	14.166	23.2129	22.2331	33.7539	12.0496	12.3122
Zj01G004010	157.461	10.766	11.1093	40.3568	36.4339	48.7339	2.65426	4.43603	58.8861	2.64508	78.6479	4.5719	3.4918	59.9093	11.9423	75.9797	22.5692	2.8054	26.9151	7.52781	36.1303	17.9411	4.19476	47.506	25.1722	112.398	4.39524	6.10035	46.6339	5.1688
Zj01G004020	34.0536	28.1516	25.8397	4.08893	7.78455	33.7965	41.2345	21.4507	4.89458	22.4454	39.211	52.8583	26.5922	5.02085	28.8097	32.2753	51.7825	24.5311	6.45447	19.424	35.4706	49.7639	20.0414	2.56066	15.1204	28.5075	34.5147	21.5281	4.7581	21.5299
Zj01G004030	36.1527	7.45821	4.78783	59.306	18.5909	23.1188	4.91086	15.7453	118.364	2.77968	21.0815	4.83659	6.06612	81.266	23.7789	19.5809	12.1673	3.4746	133.297	25.5209	13.9528	9.33985	31.7219	56.431	92.5239	23.2058	6.15633	7.28822	29.2675	10.2224
Zj01G004040	7.54767	0.696099	1.96833	1.18232	1.94785	3.16223	0.740987	0.742227	1.73985	0.687146	5.18013	0.794206	1.57551	1.46105	1.73545	3.94303	5.83792	1.00359	0.72154	0.882402	3.06441	1.65717	4.45366	1.60814	0.989341	6.14056	1.06893	1.17657	1.19702	1.28002
Zj01G004050	6.87608	0.924964	1.6644	1.42822	2.13424	2.33015	0.556951	0.792781	1.72103	0.804521	6.32232	0.830307	1.49371	1.7547	1.6484	3.93862	5.61737	1.17191	0.464858	0.645318	3.53506	1.88297	3.84609	1.8131	0.734554	7.55898	1.02713	1.29945	1.71025	1.99495
Zj01G004060	1.40906	0.56707	2.17409	4.54062	6.72711	0.64402	0.665119	1.03957	4.36795	2.10993	0.621383	0.645032	1.72426	1.08673	2.39501	1.49024	1.81759	1.77138	3.33084	4.53322	0.810087	0.639842	2.7018	1.57471	3.02725	0.35731	1.4777	1.00412	5.02141	8.6828
Zj01G004070	4.14015	1.3746	1.34816	2.16797	0.632046	3.19164	2.90842	0.959984	2.09241	1.27864	2.51687	1.12001	1.33823	1.93506	0.748521	2.40826	2.85998	0.880801	1.76786	0.604379	2.19746	1.84927	2.14671	2.88158	0.889476	3.25602	3.04098	1.30921	2.09208	1.17573
Zj01G004080	28.0723	112.534	41.328	32.5792	19.5596	134.563	55.9788	27.5121	25.1564	25.3366	59.6568	16.5449	20.5149	28.1568	17.2739	69.6941	43.9534	25.4429	34.8367	18.3202	37.9666	41.5489	15.3757	24.0695	46.3861	96.0076	64.9555	31.6014	18.4152	15.449
Zj01G004090	19.7334	28.9869	28.0398	38.5392	46.0975	19.5538	34.0591	33.4436	30.3061	20.0087	20.0553	24.8631	27.6808	29.0182	27.1874	20.8456	21.6231	31.2957	31.3908	20.4933	25.3479	20.7614	23.7621	46.4675	19.8874	19.2821	26.1529	27.4599	28.2171	32.0702
Zj01G004100	10.136	0.0934816	0.500091	0	0	3.3124	0.0257988	0	0	0.0331259	2.57401	0.416285	0.568488	0	0	6.3295	30.4361	0.1198	0	0	5.03648	10.4829	4.9587	0	0.030245	4.8431	0.21315	1.98635	0	0
Zj01G004110	0.378284	0.0881381	0.0707258	0.0641577	0.121579	0.240236	4.28713	1.55807	0.0581912	0.0468486	0.252593	0.524741	0.592413	0.0750702	1.79101	0.204373	0.133817	1.08011	0	7.58839	0.215845	0.0458994	5.54311	0.172767	52.6123	0.758988	6.73953	0.553331	0.201213	575.973
Zj01G004120	71.6733	9.59263	63.5726	2.38233	15.3493	60.7903	0.89932	29.0604	1.73235	13.107	37.9076	14.9209	5.66197	2.75149	23.108	45.6117	59.8416	2.15585	11.308	15.8602	35.0189	19.6882	31.4954	1.68677	3.76539	52.0521	3.30843	41.1475	8.1976	19.4969
Zj01G004130	30.867	7.06659	10.9689	6.07677	9.01033	35.3289	8.73052	7.13418	6.33356	9.10817	26.0233	10.304	8.05102	9.6676	10.819	28.357	39.4322	5.17324	7.53992	11.0641	12.7327	12.2414	15.7353	5.23928	6.78789	18.5489	10.555	8.27516	7.41656	11.0524
Zj01G004140	18.4441	3.95776	6.00655	8.1418	7.33455	20.0703	2.5288	18.4879	11.8438	0.434458	26.1443	3.95424	2.72627	12.9342	0.123412	21.2871	13.9773	1.38516	3.89431	0.0825359	10.2366	5.84717	6.41538	17.1813	3.00637	30.4855	4.0777	54.3887	5.78545	0.152007
Zj01G004150	0.651371	0	0	0	0	3.69164	0.841012	0	0.173073	0	0.187817	0.00951641	0	0.083728	0.0940032	0.0607849	0.0331667	0	0	0	0.240738	0	0	0	0	0.605641	0.0320205	0	0	0
Zj01G004160	0.218476	0.832843	0	0	0	0.0244092	0.444863	0	0	0.0285604	0.525374	0.0390121	0	0.205943	0	0.274103	0.163158	0	0	0	1.42551	0.47569	0.0256005	0.026331	0.0782297	1.03826	1.54894	0.0259483	0	0
Zj01G004170	110.603	53.8617	61.782	8.01615	14.879	88.06	61.6015	48.9175	15.7531	30.2429	109.889	82.9692	54.8362	16.1738	32.4021	101.945	73.8811	51.7015	18.6345	33.7238	82.6922	84.6997	44.2617	14.46	26.9276	113.513	65.4642	59.3857	16.0571	23.5894
Zj01G004180	0	0	0	0	0	0	0	0	0	0	0	0	0	0	0	0	0	0	0	0	0	0	0	0	0	0	0	0	0	0
Zj01G004190	0.302138	0	0	0	0.0369002	0.243045	0.442955	0	0	0.0710948	0.067645	0.0291336	0	0	0	0.0310145	0	0.0964181	0	0	0	0	0	0	0	0.224741	0.0653517	0	0	0
Zj01G004200	0	0	0	0	0	0	0	0	0	0	0	0	0	0	0	0	0	0	0	0	0	0	0	0	0	0	0	0	0	0
Zj01G004210	0.120855	0.0668767	0	0	0.0738003	0.334187	0.415271	0	0	0	0.067645	0	0	0	0	0	0	0	0	0	0	0	0	0	0	0.0561852	0	0	0	0
Zj01G004220	0	0	0	0	0	0	0	0	0	0	0	0	0	0	0	0	0	0	0	0	0	0	0	0	0	0	0	0	0	0
Zj01G004230	0	0	0	0	0	0	0	0	0	0	0	0	0	0	0	0	0	0	0	0	0	0	0	0	0	0	0	0	0	0
Zj01G004240	0	0	0	0	0	0	0	0	0	0	0	0	0	0	0	0	0	0	0	0	0	0	0	0	0	0	0	0	0	0
Zj01G004250	6.77297	1.7298	1.07961	3.35777	7.1053	1.70259	2.98367	1.96308	2.98205	1.07269	1.86308	0.446552	0.41524	1.59611	1.28655	3.03056	2.4804	0.646568	1.19535	0.645318	0.784478	0.350321	1.3736	5.08609	1.30587	2.86615	2.25381	0.835361	4.10858	2.95908
Zj01G004260	39.1072	12.0943	21.9666	31.6886	49.7529	13.6911	7.8935	21.3797	26.08	8.50227	15.8341	11.9536	18.1452	16.1163	14.5032	17.1657	17.0789	16.1945	15.0975	10.7833	16.8394	15.314	27.1386	25.4515	9.13554	16.3269	9.57869	14.0598	36.7396	10.216
Zj01G004270	14.5319	22.5265	27.0322	13.5986	18.0579	15.1227	19.6244	20.5263	15.6493	19.785	16.4452	19.7234	22.6921	15.119	24.3283	15.8779	18.0025	22.8496	18.6847	20.9864	23.7491	18.7075	19.4076	15.8659	29.3461	20.0168	23.7629	24.7079	16.1352	21.7316
Zj01G004280	89.321	124.147	117.395	151.29	154.565	108.769	105.387	116.155	99.7865	78.6933	89.3252	89.3141	119.701	85.3379	94.9731	98.0906	90.6722	101.004	98.6043	100.167	96.9693	96.3602	95.1301	108.851	128.749	75.6496	128.615	98.3631	98.7848	127.934
Zj01G004290	0.281347	2.29284	1.21144	0.851678	0.0312373	3.47197	1.89832	0.0889589	0.0373778	0.0902763	1.93743	0.797423	0.271802	1.20549	0.135343	0.971431	0.974149	0.326485	0.273852	0.190081	1.22468	0.560166	0.0539468	0.44389	1.3188	2.63973	2.98741	0.328079	0.117495	0.628702
Zj01G004300	12.467	17.6523	15.3596	7.41816	14.3899	12.7412	20.8219	12.5739	7.12613	8.59153	13.109	14.8664	16.2223	24.2735	19.0665	15.4481	12.2838	16.775	15.6521	21.1545	22.9711	17.1257	14.0723	20.9226	16.6434	15.1318	21.2245	12.633	7.08434	17.5796
Zj01G004310	4.2135	5.71796	1.66309	9.86005	4.22704	3.12714	4.41235	5.05943	3.00546	3.24586	5.297	1.74123	3.94456	4.77561	3.71602	2.626	2.35999	4.10853	1.76465	2.18343	11.9637	6.70711	5.66023	5.33207	82.2795	7.27571	6.02155	3.75327	1.56691	3.58688
Zj01G004320	9.94593	1.00433	12.7442	0.370409	0.11083	13.7421	1.61314	6.3441	4.61506	4.09985	10.1857	0.985868	1.81299	1.33445	0.384158	7.89934	86.4682	2.08507	0.860586	0.385377	5.50935	1.7155	2.62223	0.689031	0.0779854	9.04516	1.13845	3.93829	0.466899	0.121671
Zj01G004330	31.7169	16.995	23.7914	12.4096	12.6199	40.1898	14.8598	19.3424	16.6736	6.0786	43.056	17.8516	12.3534	11.702	6.22728	38.082	30.2241	11.4496	8.23186	6.70413	40.5178	24.9798	17.5567	16.7345	13.3353	46.9708	15.6762	15.5708	14.3723	11.3849
Zj01G004340	6.62478	4.33924	3.6821	10.8711	6.65196	4.58333	4.2828	3.76188	9.85068	2.49961	3.54586	2.53282	3.28398	6.3722	4.16988	4.08418	4.08918	2.79414	6.38115	3.38339	3.76901	2.4935	4.09411	6.89254	4.25324	6.4111	4.0314	4.29426	8.87253	3.43121
Zj01G004350	3.44437	1.57451	1.9506	0.563007	1.92041	1.80699	1.50942	0.130215	2.07907	0.61667	1.06173	0.336936	0.238713	0.282329	0.237733	0.845483	0.251634	0.159299	0.343591	0.238487	1.55588	1.38097	0.789656	1.62438	0.643474	1.87976	1.45763	0.320155	0.687942	0.752952
Zj01G004360	0.192543	0	0	0	0	0.0645353	0.117617	0	0	0	0.0957954	0.123772	0.0682037	0	0	0.329409	0	0.0682712	0.0981687	0	0.405882	0.221942	0.203055	0	0	0.11935	0.277643	0	0	0
Zj01G004370	12.6305	10.0173	10.4026	11.74	11.8853	9.08646	12.6438	9.28492	10.288	5.9162	13.532	16.4762	15.6696	9.98201	13.5705	10.5361	10.2884	13.7973	8.3701	12.5772	16.1141	13.0418	13.9439	10.604	10.8034	11.2487	14.4274	11.5723	10.7075	10.9394
Zj01G004380	75.4504	30.9471	57.7875	53.4473	105.445	61.3899	25.6135	47.3123	57.1768	90.1718	94.8751	52.0106	58.5363	61.1173	101.435	127.575	170.279	60.3753	80.3908	93.8326	72.0102	67.8997	131.066	68.1318	64.8111	76.3454	38.9067	65.9787	98.2184	108.008
Zj01G004390	1.68069	0.137782	0	0	0.0760232	0.43814	0.171111	0	0.272903	0.219709	0.301957	0	0.132299	0	0	0.0638974	0	0	0	0.0660867	0	0	0	0.0675195	0	0.46302	0.336601	0	0	0.347749
Zj01G004400	0	0	0	0	0	0	0.0681163	0	0	0	0	0	0	0	0	0	0	0	0	0	0	0	0	0	0	0	0	0	0	0
Zj01G004410	0.37575	0.48516	0.0741549	2.48893	1.60616	0.881592	4.41848	0.762351	3.66076	3.3156	0.257051	0.583731	0.332751	4.5455	2.91619	1.22141	1.3329	0.599545	14.1768	16.7548	0.282888	0.505311	1.0567	5.16258	5.5836	0.524055	3.25095	0.200824	2.24394	5.17787
Zj01G004420	15.8543	22.601	23.6729	8.00031	20.898	18.1192	24.06	28.2098	9.02945	22.6648	18.7742	22.4373	27.9567	8.43435	13.7366	15.5017	25.8664	20.3992	9.08908	11.7587	21.5581	22.7292	64.7602	3.9753	6.88454	16.824	21.6886	18.1377	7.7519	13.1813
Zj01G004430	83.6088	73.3438	141.533	33.3512	74.081	90.6644	63.3639	77.1488	27.1521	74.2291	78.8763	106.71	67.5741	26.0836	70.346	69.5573	81.3602	73.771	42.0205	69.4616	94.7891	135.887	74.1328	33.7325	63.5577	89.2405	69.1462	40.411	32.5886	88.0326
Zj01G004440	40.9259	56.2422	43.8876	42.614	33.4323	39.4486	55.1948	27.8678	35.4988	15.2264	35.4983	33.2885	28.8381	27.0495	14.9514	32.899	25.1238	29.2991	26.9465	17.4807	37.3412	36.8652	30.5123	34.6536	24.6382	29.075	49.2072	31.3615	32.0292	19.4566
Zj01G004450	3.9509	37.2004	23.4635	5.54964	4.60254	7.94544	62.657	34.2481	2.39833	6.43617	6.98574	44.3872	33.1362	1.43241	2.63743	7.42488	11.8475	34.9793	0.278915	2.96846	45.2487	62.9876	24.9996	1.91199	3.19939	12.49	47.9874	37.6841	2.51301	2.0374
Zj01G004460	17.6632	22.8004	15.8298	16.3714	15.1833	15.6177	22.1318	16.285	16.0916	11.3974	16.0135	23.4354	21.4126	20.7287	22.965	17.2363	17.616	18.8232	23.9547	23.7578	19.6916	19.4669	15.3583	20.49	23.2058	12.3999	18.6485	15.0493	15.2491	17.8591
Zj01G004470	0.276131	0.305601	0.395806	0.359049	8.05825	0.131521	0.0932168	0.176917	0.828304	0.188086	0.0976143	0.532517	0.55599	0.342488	0.953606	0.0895103	0.0162801	0.26281	0.622426	0.231443	0.301986	0.284789	0.705027	4.9972	1.49872	0.621593	0.267197	1.07191	0.721033	10.4735
Zj01G004480	1.99347	1.03227	1.84075	0.648277	0.402048	1.28728	0.888164	0.890534	0.240541	0.387309	2.08825	0.875863	0.835707	0.0344792	0.116131	2.14017	1.16776	1.05053	0.279737	0.17475	2.13142	1.49677	1.27295	0.198376	0.196459	4.25118	1.24608	1.1925	0.403268	0.919534
Zj01G004490	149.052	18.1477	62.1632	7.58173	23.7554	86.324	30.0337	95.7308	13.0184	14.0731	164.516	30.6069	48.9937	15.6602	33.5674	110.654	177.551	48.9084	24.7791	24.5595	73.9089	31.0746	52.4091	16.4812	8.8555	69.6695	25.2703	92.5734	11.9633	9.85293
Zj01G004500	24.9511	24.4909	27.141	9.20215	7.04723	20.2439	8.27436	9.11181	4.85025	0.555003	16.7757	29.0815	11.4403	1.11167	0.401174	18.0463	17.3345	11.2007	0.631348	0.429277	20.114	24.2458	14.6313	0.465994	0.126684	18.0066	10.258	8.04988	1.11447	0.188238
Zj01G004510	3.62408	0.96128	0	0	0.0365793	1.38536	0.384215	0	0.0875398	0	1.15114	0.00962675	0	0	0.0316977	1.59873	0.402615	0.0318599	0	0	0.649412	0.310719	0	0	0.128695	1.89369	0.226742	0	0	0
Zj01G004520	14.1214	1.55377	3.99223	3.61048	7.3216	10.0055	1.493	4.11669	6.34975	2.0617	8.67642	3.60998	3.08188	4.94585	2.80894	8.35233	14.4757	2.40908	4.54562	2.4697	4.11061	2.92949	5.20907	5.04648	2.66398	4.39253	1.19694	2.90282	6.11985	3.7899
Zj01G004530	2.43132	0.224234	0.19193	2.82923	0.593875	1.91505	0	0.0704694	1.9542	2.52679	0.846756	0.143269	2.84209	0.572963	0.557506	1.16469	0.226964	1.42245	0.309905	0.215106	0.585744	0.373675	0.256406	0.307677	0.0435291	0.979606	0	0.216575	1.97318	0.679133
Zj01G004540	0.191354	0.0529441	0	0	0	0.240514	0.0657512	0.665544	0	0	0.071403	0	0	0	0	0.245532	0.0803832	0.0508873	0.036586	0	0.0864379	0.055143	0.176576	0	0.0513885	0.15568	0	0.0255679	0	0
Zj01G004550	26.2041	14.8409	6.08009	51.0294	53.5113	21.9538	17.6726	9.18779	36.3717	6.14101	13.2062	9.90912	10.6426	74.9428	44.888	18.8617	13.8332	7.76413	122.222	78.6625	16.3511	10.101	8.32398	70.2413	68.8788	18.2289	15.5121	9.04946	88.737	38.334
Zj01G004560	46.5346	47.5242	9.28199	143.064	101.586	41.4375	29.828	24.1292	123.168	21.11	21.6831	31.004	38.4496	126.364	55.7369	22.1432	11.1589	36.9865	138.854	47.4153	26.3024	17.962	12.9316	100.681	42.5865	35.5271	61.9463	27.7485	83.1217	18.8284
Zj01G004570	1.69859	2.5065	2.68177	1.21636	2.59312	1.99264	1.81581	1.47696	0.206858	0.666148	2.5353	2.82077	1.65464	10.1407	6.29177	2.17951	3.64697	3.76427	16.6712	4.05755	1.66245	1.14214	2.38844	2.91721	4.40956	0.921284	1.07159	2.42089	2.21084	1.7397
Zj01G004580	24.5441	33.434	36.5692	25.0919	28.8697	28.7189	26.447	27.5401	20.9373	15.5448	31.2967	35.3095	34.0281	31.8258	26.0491	26.7439	24.503	31.2213	40.0279	25.2196	28.7191	23.2062	22.6516	24.1292	19.2066	33.0979	33.0985	33.2353	25.5367	22.6235
Zj01G004590	6.85614	2.3915	2.62191	0.343868	1.12406	10.6495	1.63778	1.46139	0.916173	0.800367	11.1044	1.34621	3.20352	0.251472	0.183517	10.4062	5.08033	1.41889	0.306038	0.269067	6.82071	3.67475	3.36202	0.274901	2.02034	8.96689	0.865544	0.983814	0.220592	0.938921
Zj01G004600	1.81576	1.1502	1.62669	5.7742	3.29721	1.54952	0.908506	10.2832	3.4391	0.758947	2.7503	1.2325	1.85341	2.75883	0.455128	2.06008	1.71286	1.08011	1.53484	0.519984	1.86706	1.91401	30.9281	4.67766	1.39872	2.27696	0.981862	2.83476	1.56946	0.627315
Zj01G004610	0.073808	0.0816851	0	0	0	0	0	0	0	0	0.0550823	0.118615	0	0.139148	0	0.151528	0.0826799	0	0	0	0.0666807	0	0.155675	0	0	0.137252	0.159645	0	0	0
Zj01G004620	105.922	98.2969	95.5359	88.1643	126.485	122.141	61.8411	93.6316	65.0152	76.2554	142.83	100.148	88.7983	99.7759	64.3841	146.33	103.997	90.27	71.898	62.3807	120.713	109.73	138.605	140.074	58.1572	117.731	64.825	86.1969	88.0289	75.6578
Zj01G004630	11.1204	5.04632	5.34092	1.84988	1.64258	8.75744	0.931788	2.02516	1.51006	0.54032	12.2834	3.44775	2.87592	1.14411	0.138866	10.5396	10.2707	2.00641	0.551926	0.139307	9.92801	7.05201	4.61836	2.45514	0.546187	11.3005	1.15299	1.6305	0.693184	0.256561
Zj01G004640	19.2196	58.3613	18.1494	17.2409	12.4937	15.0311	26.1637	26.8946	9.46305	13.4945	29.0853	23.0493	24.0479	15.7145	13.5967	19.1986	13.3115	25.0976	10.3787	16.7847	15.4655	9.01258	15.2198	11.6566	8.21394	25.044	29.9121	35.0505	7.91134	6.96564
Zj01G004650	117.686	67.6264	55.8868	56.9963	71.4216	124.514	65.3559	61.9712	88.6447	116.643	96.7067	67.017	97.9962	81.0293	56.9839	114.097	121.758	77.5358	60.7431	36.4692	69.6867	63.8038	82.1123	87.9695	47.2797	142.765	105.711	103.11	85.3398	58.6624
Zj01G004660	8.291	2.62167	3.24025	0.921285	2.44416	3.81932	1.68406	3.33824	1.43247	1.63377	5.1207	4.68647	2.77775	1.15498	3.32826	3.47976	8.09805	1.8247	1.87413	2.60168	8.15454	4.80202	6.11625	1.41764	1.7988	5.58232	2.34104	1.87727	0.487814	2.0535
Zj01G004670	3.38945	1.75837	1.25421	2.11114	1.59545	2.27211	4.04392	1.3508	1.92627	2.45083	1.90153	1.93297	2.11362	1.73063	1.37008	2.19871	2.32031	1.47724	1.65612	1.11203	2.20092	2.75389	2.44506	1.95314	0.973456	2.16665	3.89475	1.28317	1.98955	1.43329
Zj01G004680	5.02436	5.49763	3.09818	0.346216	0.277868	3.77478	2.3627	0.758354	1.27455	0.379216	5.87915	3.40045	3.22372	1.17957	0.240786	7.57085	12.3823	3.58994	0.638007	0.140904	4.23086	6.64388	12.5768	1.43959	0.224035	5.5178	2.78866	3.36427	1.01033	0.0423679
Zj01G004690	0.303915	7.27958	3.54728	0.909395	3.15496	0.218281	3.69975	1.3968	1.01517	3.44795	0.332114	6.04938	5.8595	1.90305	4.75565	0.490238	0.51067	5.81911	2.98837	5.02426	3.942	6.43088	3.70873	3.53201	4.43064	0.787183	8.40483	3.41106	4.30802	6.93686
Zj01G004700	0	0	0	0	0	0	0	0	0	0.118031	0	0.0644898	0	0	0	0	0	0	0	0	0.0906339	0.23128	0.105799	0	0	0	0	0	0	0
Zj01G004710	2.58328	21.6909	8.5117	4.3432	8.84762	0.959963	8.43902	5.37138	2.29792	7.53218	2.87087	18.9166	11.6373	6.08773	12.0649	2.93998	3.20834	18.1004	8.16028	11.3281	17.3007	26.0875	18.2411	8.04069	10.9189	5.11713	29.8813	7.62368	8.66808	9.85112
Zj01G004720	0	0	0	0	0	0	0	0	0	0	3.94406	0	0	0	0	0	4.10875	0	0	0	3.52746	0	0	0	0	0	0	0	0	0
Zj01G004730	0.278437	4.75926	3.07721	2.49235	1.36022	0.155542	5.35774	4.19652	2.66747	4.80464	0.43868	11.4553	9.53422	4.54939	1.30967	1.04799	0.83175	14.4471	3.35978	2.13496	5.78564	10.3418	4.95923	7.41623	3.45626	0.31642	7.72891	4.36522	5.14474	0.760466
Zj01G004740	0	0	0	0	0	0	0	0	0	0	0	0	0	0	0	0	0	0	0	0	0	0	0	0	0	0	0	0	0	0
Zj01G004750	0	0	0	0	0	0	0	0	0	0	0	0	0	0	0	0	0	0	0	0	0	0	0	0	0	0	0	0	0	0
Zj01G004760	1.33001	0.717104	0.363433	1.35536	0.458147	1.47451	1.90613	0.29653	0.49837	1.52467	0.839869	0.504213	0.833526	1.99308	0.360914	1.19022	0.725836	1.92263	1.35622	1.04997	2.43395	3.1841	3.99207	6.91729	4.61581	1.80738	2.24978	0.328079	1.37861	0.228619
Zj01G004770	0	0	0	0	0	0.0936053	0	0	0	0	0	0	0	0	0	0	0	0	0	0	0	0	0	0	0	0	0	0	0	0
Zj01G004780	0	0	0	0.13058	0.148469	0	0	0	0.0888271	0	0	0	0	0	0	0	0	0	0	0	0	0	0	0	0	0	0	0	0	0
Zj01G004790	1.03702	2.54131	0.526261	2.42673	2.30686	0.633094	3.39361	1.35256	4.81704	3.39879	0.525158	1.11898	1.2988	1.71067	1.72463	0.418196	0.290417	1.45768	2.37927	2.00534	1.77337	1.02459	1.56233	2.12916	1.23332	0.79203	1.64222	1.34603	5.41033	2.8139
Zj01G004800	1.40326	0.517675	0	15.4385	5.86849	0.0855159	0.0389637	0	136.9	0.300178	0.174541	0.0136676	0.225942	56.5182	12.7808	0.0873002	0	0.1357	78.8307	5.82379	0.345752	0.049016	5.69528	40.5434	3.56294	1.50243	1.60959	0.0909081	32.1532	0.855204
Zj01G004810	1.7886	0.656463	1.23184	0.539118	1.38198	1.99117	0.158871	58.6065	0.280053	0.118101	0.973873	0.982583	12.791	0.0516122	0.0193153	1.07725	1.03246	3.77606	0.0418741	0.0387533	0.890384	1.24123	141.873	0.0593901	0.10783	1.36606	0.148037	19.109	0.0335364	0.0713719
Zj01G004820	50.5077	15.6103	29.2698	15.8104	13.6911	39.6027	14.3067	21.2341	10.4602	18.8653	32.4696	15.9746	12.5468	7.30941	8.81912	25.1758	22.6001	11.6635	6.2523	7.99033	32.8399	27.5225	33.2468	11.9694	5.91745	30.0464	11.6684	17.6463	6.72128	6.88011
Zj01G004830	50.4733	8.8946	1.04577	180.008	49.6165	7.68163	14.2832	5.06838	134.744	58.7598	13.3304	2.51221	1.17316	116.052	30.19	11.3322	13.5538	1.87892	69.6373	40.6936	8.29804	4.68292	28.2677	167.166	38.2331	16.0128	10.7931	2.0297	101.265	9.8184
Zj01G004840	0.0653995	0	0	0	0	0	0	0	0	0	0.0488071	0	1.80697	0	0	0.0671327	0.0732606	0.0695675	0	0	0	0	0.06897	0	0	0.121616	0	0	0	0
Zj01G004850	5.67238	8.83684	1.19789	4.11372	0.441254	4.43218	9.86543	0.439818	15.4174	0.297554	8.77658	0.580634	0.575916	10.149	6.65319	4.00543	0.849926	1.11454	14.6999	5.83042	5.48367	4.2063	0.723944	8.66091	9.19819	5.4757	8.59626	0.965501	4.31528	3.22944
Zj01G004860	50.8635	15.0912	13.353	57.473	54.2827	34.4442	13.0133	11.0772	48.7495	9.82569	30.1771	10.0395	11.8332	62.7119	25.7663	43.6387	43.6051	10.3894	49.7971	29.1041	21.1856	14.5215	34.6324	69.7572	48.5051	33.9998	14.6961	12.2558	34.4631	33.0542
Zj01G004870	0.0993569	0.109961	0	0	0	0.499528	0.0910401	0	0	0	0.0370746	0	0	0	0	0	0.556499	0	0	0	0	0	0	0	0	0	0	0	0	0
Zj01G004880	25.7121	19.9754	24.7684	21.737	15.4977	20.7561	16.2463	17.3063	14.0986	16.0202	15.2429	9.37238	9.11303	7.70126	8.79966	15.2711	22.3769	6.74909	8.44173	7.58188	12.4849	11.0371	12.8323	4.32093	5.67963	9.02403	8.09936	7.57173	5.82925	6.60346
Zj01G004890	13.9118	8.20973	0.589328	3.18213	1.27356	10.9383	2.01959	0.659438	4.77955	0.362485	15.6972	0.952187	0.151112	18.4754	3.38605	6.42257	1.46017	0.352943	7.39508	2.66712	11.6477	2.62258	0.424893	5.80977	24.7202	25.4295	5.02369	0.177333	0.631455	3.44239
Zj01G004900	38.9958	0.153245	0.204951	0.83663	0.211388	3.27195	0.0158596	0.301	0.531177	0	12.7105	0.0611951	0.147146	0.130524	0.0183178	4.40625	5.02173	0.036823	0.37064	0	1.17278	0.0997563	7.11881	0.281614	0	8.03053	0.0187188	3.25624	0.731501	0
Zj01G004910	88.3628	49.0701	37.2516	66.7462	51.7718	57.1036	45.7845	28.7175	63.4791	20.2446	54.3125	33.5524	37.3437	70.7517	28.8897	47.6218	29.8843	33.7767	77.1216	51.5972	47.4859	44.7274	36.9963	82.1519	33.4216	58.4832	28.2744	28.4807	95.2465	34.3526
Zj01G004920	4.23756	2.2006	1.8527	3.69393	3.1052	0.852192	3.09134	0.595211	4.5016	1.59156	0.85143	0.969128	0.883313	6.43724	1.89736	0.384796	0.620751	0.485436	3.44024	1.93799	0.942364	1.03328	3.98764	3.97768	2.99383	0.303081	2.69684	0.365855	2.45576	1.09261
Zj01G004930	2.02238	1.71364	1.79605	2.29114	3.39617	1.19154	0.738343	1.31888	1.66245	0.390369	1.80407	2.47822	1.8805	1.3851	0.735735	3.3086	2.72565	2.42018	1.35335	0.687747	2.5408	2.89577	3.73239	1.79949	1.69724	1.61597	1.8967	1.94222	1.48065	0.635519
Zj01G004940	5.46527	0.195904	1.23142	0.0950688	0.621535	3.93804	0.162196	0.115437	0.291018	0	5.24285	0.320033	0.329189	0.0625719	0	1.7489	5.47776	0.329514	0	0	1.45926	0.637628	1.70343	0.384008	0.118843	4.8347	0.191437	2.1523	0.0609868	0
Zj01G004950	0	0	0	0	0	0	0	0	0	0	0	0	0	0	0	0	0	0	0	0	0	0	0	0	0	0	0	0	0	0
Zj01G004960	0	0	0.195769	0.266383	0	0.166243	0.227236	0	0.362415	0.194515	0.246769	0.0531396	0	0.0779229	0.437428	0.254567	0.0926014	0.351733	0.758648	0.526579	0.298729	0.190574	0.43589	0.268998	0	0.230584	0.178802	0.0883626	0.151898	0.0923621
Zj01G004970	175.653	146.659	153.234	353.539	246.663	189.215	154.447	171.165	352.79	187.542	181.379	200.282	215.563	325.484	182.689	185.307	155.91	216.895	306.723	221.219	173.567	171.054	153.203	334.469	370.516	166.527	135.707	145.236	279.879	211.978
Zj01G004980	21.623	14.9302	17.7302	17.3683	12.7367	21.4057	16.4816	15.2243	18.7359	16.3785	21.7422	23.4792	24.7576	10.9579	25.6179	22.5398	23.7934	19.8461	17.854	25.9531	24.7645	19.3552	22.7531	11.4677	28.4692	30.1129	17.694	21.5793	14.2404	33.6737
Zj01G004990	60.7408	139.319	193.747	99.8936	74.0731	83.2118	182.2	213.761	92.7046	237.647	112.789	235.663	188.392	69.5377	133.891	96.3851	101.258	163.059	51.8135	101.214	161.947	141.584	94.1902	90.4456	114.86	110.446	182.884	264.031	98.4033	145.47
Zj01G005000	7.98562	8.47218	9.61074	3.12052	2.61477	11.6846	2.62409	4.62112	2.05232	3.72573	13.5221	7.73773	8.30327	2.04411	3.1401	10.1194	8.49823	6.29769	2.51661	2.40457	7.20826	7.56235	5.6628	1.08274	3.17246	13.1345	5.33816	4.74633	1.89746	5.42266
Zj01G005010	21.4146	6.51433	5.18052	67.5078	14.8696	11.2729	5.14288	5.08057	27.6775	21.0973	10.214	7.07727	4.63396	39.4227	13.3422	15.615	6.70651	4.66916	40.5035	28.4344	6.07184	6.23746	7.8011	50.999	18.0722	16.4053	5.8366	4.59966	30.7286	9.47097
Zj01G005020	0	0	0	0	0	0	0.241345	0	0	0	0.0302413	0	0	0	0	0	0	0	0.061981	0	0	0	0	0	0.0435291	0	0.10956	0	0	0.0226378
Zj01G005030	0.864444	0.311484	0.785552	0.129564	0.736567	1.05115	0.128944	2.13259	0.176272	0	0.435086	0.755999	0.363178	0.132651	0.7872	0.453995	0.495436	0.256615	0.0614987	0.192089	0.690158	0.764707	11.0669	0.261671	0.194357	0.728987	0.565279	0.40829	0.0554102	0
Zj01G005040	0.594712	0.0274243	0.586838	0.133085	0.332898	0.697662	0.0454109	0.387835	0.072425	0.029154	0.499307	0.374335	0.131664	0.0233582	0	0.356109	0.749472	0.184512	0	0	0.649217	0.399886	0.52265	0.0806348	0	1.3824	0	0.450289	0.113832	0
Zj01G005050	4.70671	12.0646	7.99155	13.569	4.6416	5.88868	9.15835	9.40822	5.31684	5.6967	6.50029	13.8283	11.2395	5.90286	5.81138	5.48397	6.25726	11.1931	5.75109	6.61957	9.99512	12.1448	7.14598	8.37683	8.0489	5.97336	8.86405	9.64298	7.71666	6.34687
Zj01G005060	27.0534	10.3314	17.8534	20.4504	5.08169	10.2512	7.32974	12.1489	6.91083	1.0116	16.9298	14.4348	7.37492	4.50112	0.893705	17.1319	19.7965	5.60199	1.85529	2.31471	16.7841	16.0877	15.933	7.41109	2.95228	21.8136	4.6826	21.7952	8.02654	1.62972
Zj01G005070	25.9126	50.5386	30.8985	17.5271	26.4029	31.9012	74.227	28.5773	16.5568	34.7228	40.6242	47.4403	47.9306	25.08	38.575	34.8047	27.3253	40.9684	26.196	38.3467	34.3471	31.3351	32.6395	23.0733	44.2459	32.7848	58.6382	34.3188	15.8564	35.7614
Zj01G005080	1.99128	4.94365	2.48535	0.635897	3.41788	0.811733	1.4794	2.90136	0.629192	2.15284	4.47831	3.61529	3.54588	0.811697	2.16436	3.64615	4.46127	2.86241	1.48173	2.51405	2.72279	2.17126	6.98106	1.10915	1.04062	2.2518	2.79378	2.18606	0.988917	3.06671
Zj01G005090	1.71078	0.113602	0.891332	0.110258	0.334301	3.23403	0.0313515	0.0595023	0.050002	0	3.71532	0.318926	0.799926	0.0322529	0	4.28494	3.33457	0.254774	0	0.0363258	2.16381	1.69592	0.144335	0.5567	0	1.97244	0.0740075	0.0731479	0.22005	0
Zj01G005100	23.8175	19.3437	3.25414	6.69106	8.50274	13.6694	4.76766	1.46561	9.37095	0.344885	66.9563	2.43792	5.72403	14.9905	7.29047	32.9869	19.1278	2.65047	10.8731	7.50811	46.6434	33.832	19.476	15.461	26.8445	76.8273	14.1076	4.11262	3.33286	3.84842
Zj01G005110	18.6876	3.447	1.34504	37.6667	12.6646	3.90553	0.537201	0.0637223	37.2161	0.0862213	14.7668	0.694867	4.7895	77.4048	12.1766	3.34759	0.738841	0.233865	35.982	10.3091	4.60144	1.8162	3.09142	52.6628	32.5913	14.4796	3.091	1.0967	11.4799	1.39198
Zj01G005120	5.90273	7.40668	6.95779	4.85953	8.20617	5.63923	6.36526	4.56226	8.56745	6.67701	5.63381	5.39054	6.27271	4.65569	7.25269	5.4821	6.07247	5.42464	6.01907	7.31834	4.47417	5.27659	8.28587	7.36085	5.33429	5.46343	6.89037	5.16498	4.94356	6.2811
Zj01G005130	14.6366	52.5959	23.1227	43.8821	21.576	17.9809	17.1762	34.1622	27.6173	21.4937	25.4393	18.1878	20.0635	11.5172	4.20555	12.8834	8.65117	20.5615	3.69918	1.69901	16.196	13.151	13.3403	8.64997	15.3557	20.1795	9.35367	17.2792	6.4181	2.01908
Zj01G005140	34.8932	15.3079	0.151396	1.54816	5.03942	26.9514	11.8432	1.41494	43.0937	0.533331	93.7701	7.15801	1.07461	45.2395	3.2352	123.68	36.2229	1.49605	0.888929	0.333184	40.9325	28.7389	0.698699	10.7417	0.849038	84.4049	9.37756	0.211216	1.37759	0.0129868
Zj01G005150	37.8635	31.8572	7.69092	1.98202	1.80284	34.436	9.5358	3.979	0.862892	0.347349	57.8089	6.21544	3.45111	4.59189	1.24979	4.77314	1.32288	0	0	0.07836	62.4798	53.2587	5.21512	2.88212	1.42713	51.8814	11.7339	1.5779	0	0
Zj01G005160	6.77393	3.74844	0	0	0.0701103	5.07965	1.94623	0	0	0	0.878257	0.332123	0.183013	0	0.121508	4.30172	1.15752	0.12213	0	0	1.71147	1.25726	0.0605403	0	0	3.41606	0.496673	0.122726	0	0
Zj01G005170	0	0	0	0.0685141	0	0	0.0584455	0	0	0	0.047602	0	0	0.120251	0	0	0	0	0	0	0	0	0.067267	0	0	0	0	0	0	0
Zj01G005180	24.1638	2.39455	0	0.0205669	0	2.52214	0.140356	0	0.0279814	0	8.01637	0.11693	0.101737	0.0541465	0	10.8101	3.77498	0.101838	0.0585738	0	8.33776	4.72316	0.161541	0	0	27.0427	3.74805	0.0818678	0.0175916	0
Zj01G005190	37.3457	53.8028	0.2529	21.9145	9.5891	38.0939	10.456	1.29113	103.445	0.646151	26.1896	0.418422	0.291813	21.657	2.02354	20.7859	1.80008	3.80813	19.0098	5.13968	17.1729	3.78663	0.139433	28.5501	1.36564	85.1357	13.7269	0.924068	29.9946	1.60225
Zj01G005200	17.5595	14.1682	3.50095	0.652899	0.614038	13.099	3.83677	1.07009	0.668945	0.0529726	24.711	5.56673	6.0207	2.22111	0.794169	18.1328	8.33043	1.07761	0.11478	0.0318675	15.9046	10.1463	6.41807	1.50583	0.499779	32.9326	13.415	1.63635	0.0344721	0
Zj01G005210	1789.98	99.2807	249.062	1481.82	933.09	595.268	48.9773	146.42	829.714	82.8191	74.402	76.8967	26.9775	351.351	43.1758	302.574	343.854	36.0961	323.635	106.562	193.321	174.987	222.735	314.08	95.6786	383.595	65.1193	20.2907	406.49	42.1901
Zj01G005220	68.0238	3.74976	13.3611	3.77112	10.5977	55.6353	1.47501	6.2654	5.80276	1.3528	6.62459	5.12967	1.48257	1.18503	0.324502	17.7517	23.6999	2.08744	1.78218	0.651062	5.01391	5.53132	11.253	2.62745	1.13634	18.8875	4.01244	2.9334	2.49313	0.65092
Zj01G005230	0	0	0	0.120644	0	0.0188228	0	0	0	0	0	0	0	0	0	0	0	0	0.0286325	0	0	0	0	0	0	0	0	0	0	0
Zj01G005240	25.8879	1.80439	4.5916	17.2287	20.0196	11.6087	1.3526	5.59398	22.7314	2.4107	2.65546	3.73904	1.21749	14.4963	2.40166	1.37958	1.85104	0.7734	1.48279	0	7.2453	7.13638	8.22522	6.14182	2.39039	2.21243	0.714828	0.777177	1.39671	0.0246168
Zj01G005250	5.98593	0.579353	1.10497	0.391164	1.41765	7.87274	0.145985	1.38533	1.26393	0.53556	2.76018	1.19242	0.411175	0.493454	0.0963498	2.75688	3.36547	0.460003	0.208879	0.0724916	1.13093	1.15436	4.68054	0.518442	0.513432	1.24857	0.0984594	0.0973157	0.230021	0.0762902
Zj01G005260	0	0	0	0	0	0	0	0	0	0	0	0	0	0	0	0	0	0	0	0	0	0	0	0	0	0	0	0	0	0
Zj01G005270	5.73798	0.34255	0.281925	3.58042	3.57659	1.93918	0.261793	0.579668	3.89693	0.476204	0.444212	0.474461	0.101205	3.23183	0.377962	0	0.0533418	0	0	0	1.59173	1.15267	1.30566	1.49787	0.792852	0.0221375	0	0	0	0.026602
Zj01G005280	0	0	0	0	0.0412414	0.0339549	0	0	0	0	0.0126005	0.0217074	0	0	0	0	0	0	0	0	0.0305075	0.0389245	0.534179	0.146513	0	0.0627952	0.0365201	0	0	0
Zj01G005290	0.588782	0.130324	0.313732	0.0948657	0.395494	0.88805	0.0269748	0.35837	0.25813	0.0346359	0.0109851	0.0378487	0	0	0	0.84614	1.22018	0.156576	0.180116	0.125019	0.0797888	0.0339342	0.465695	0.0638646	0	0.0547446	0.031838	0	0.0270473	0
Zj01G005300	0.920072	0.156656	0.335221	0.30409	0	0	0.0648505	0	0.103429	0	0.422549	0.0454963	0	0.0667148	0	0.290602	0.317128	0	0.324764	0	0.255761	0.407907	0	0.153537	0	0	0	0	0	0
Zj01G005310	75.6602	28.0289	6.77166	214.007	72.9291	56.393	29.6799	11.4975	130.069	39.7468	36.3898	8.03805	7.34733	171.89	57.1603	36.775	15.8968	9.39843	127.321	112.627	32.7077	17.1426	12.4768	170.109	120.718	62.696	24.3301	5.33669	83.1212	68.0545
Zj01G005320	0.0168842	0	0	0.0181361	0.0206207	0	0	0	0	0	0.0126005	0	0	0.286481	0	0.0346633	0	0	0	0	0	0	0	0.146513	0.0181371	0.0313976	0	0	0.0155124	0
Zj01G005330	0.0840091	0	0	0.270714	0.0513002	0.168946	0	0.146095	0.122769	0.0494195	0.094043	0.202514	18.5245	1.30663	0.0444541	0.0431178	0.188214	7.86395	2.5057	0.133785	0	0	0.885956	0.273372	0.27073	0.0781112	0	1.39189	0.347327	0.23466
Zj01G005340	49.9972	33.4739	46.5844	21.7361	37.5966	63.2611	4.33958	41.9293	21.5498	45.3362	80.71	44.5598	21.0465	38.7078	31.668	81.3754	51.4854	25.7045	29.1408	26.6832	51.1982	57.7554	28.0377	38.7618	59.4886	62.65	13.4451	40.6721	33.2771	34.8162
Zj01G005350	92.9272	37.662	26.6538	233.789	133.926	65.0679	27.8523	26.2919	95.3437	25.3988	51.4014	40.8688	23.4496	212.818	36.1835	77.1416	36.3139	25.754	119.772	52.1611	29.1908	37.7349	23.4955	210.746	84.0205	63.5293	24.4971	29.4984	236.917	26.3382
Zj01G005360	92.9381	120.917	78.4984	120.276	105.504	77.344	119.182	135.051	80.8253	100.555	128.231	99.8615	145.63	96.8325	84.5755	120.108	146.666	147.708	121.166	93.0081	148.619	52.7702	136.855	75.7639	65.5053	148.535	135.182	226.166	105.867	95.8956
Zj01G005370	0.251007	0.231496	0.0495367	0	0	0.168262	0.114998	1.30953	0	0.0984389	0.0624415	0.376495	0.26674	0	0.0885482	0.0429432	0.140589	0.267004	0.0639885	0	1.09605	0.192889	0.132355	0.0453775	0	0.388975	0.0904869	0.447179	0.0384357	0
Zj01G005380	103.892	10.3484	75.7314	9.7964	62.7524	133.598	3.12323	120.835	118.236	18.1003	69.1717	11.3998	12.7266	119.012	5.77659	126.078	180.155	17.9574	6.76358	0.415669	174.756	169.505	383.388	86.4849	22.7359	98.3966	6.25177	50.1225	15.9755	0.154394
Zj01G005390	309.233	28.8087	11.7672	27.4429	60.0726	162.881	13.4378	2.16023	16.0399	0.327198	111.702	19.391	6.54119	33.8524	0.510158	399.512	185.154	7.53376	2.15525	0	165.858	114.464	82.8439	41.3672	0.219077	325.81	17.8655	1.46655	69.0047	0.414303
Zj01G005400	36.0471	27.4725	38.1834	8.86667	7.47037	38.4556	21.1129	29.1233	11.8896	9.57205	39.865	27.4288	23.6024	8.50882	9.23878	47.0608	29.1375	20.7831	6.54007	4.35033	26.3963	36.0065	18.4126	8.43838	4.91203	29.8169	9.63374	12.2514	5.40153	5.04276
Zj01G005410	0.115866	0.233148	0.0249451	0.271542	0.102914	0.275377	1.81449	0.0549532	0.0923585	0.594848	0.361601	0.148964	4.33187	3.4553	9.06292	0.475746	1.20354	1.80393	2.69058	4.18239	0.209354	0.30354	0.499874	0.251357	5.12565	0.342781	0.877151	0.168889	1.06452	8.96788
Zj01G005420	10.7477	0.389566	0.0694676	0	0	1.47476	0	0	0	0	4.38261	0.0263989	0	0	0	8.05761	2.33957	0	0	0	5.49093	4.28738	0.16086	0	0	14.0733	0.139583	0.050168	0	0
Zj01G005430	5.72814	5.74015	4.53134	1.77089	1.63137	3.1824	14.8308	2.53222	3.00723	3.07234	11.711	15.3014	11.1641	5.84195	2.1778	3.71821	13.1164	2.59857	0.184066	0.0894326	11.1219	8.51703	3.08389	0.313274	0.142196	2.95391	12.4028	3.93619	1.65843	0.564714
Zj01G005440	6.10714	1.62742	1.08238	0.270367	0.501558	0.412943	0.849707	0.368609	0.0387195	0.0155862	2.38761	1.31997	0.323793	0.0124876	0.0140201	1.80862	3.27963	0.183194	0.0607891	0.140646	2.66894	2.16839	0.433096	0.0287391	0.21346	4.5698	0.902607	0.877962	0.219083	0.37004
Zj01G005450	16.533	31.1352	28.497	25.958	10.7065	13.0045	25.5946	12.3469	9.69362	5.21583	18.3211	16.2847	16.4358	6.88109	8.71329	12.0783	11.9112	13.5091	7.90258	7.3254	23.0672	14.7541	18.912	8.60503	7.12543	19.3393	34.5708	23.017	13.5054	10.8749
Zj01G005460	14.6839	29.0459	9.08611	66.0481	37.0812	14.7394	58.1872	12.2803	45.0224	34.642	20.3712	17.9486	16.6744	54.6814	40.6851	12.116	13.8217	15.8231	69.4855	58.7584	23.6875	14.5164	17.9052	60.447	80.7574	18.0025	48.4271	12.2216	42.5456	34.2797
Zj01G005470	9.95322	4.79299	0.719739	0.816124	0.278379	2.82674	55.5559	0	1.11034	0.178782	1.92788	4.15153	0.565188	1.14593	2.17106	1.40386	0.766005	0.080821	1.74322	7.09849	1.51012	1.05096	0.881396	2.80206	8.16171	5.43964	41.9068	0.56851	0.139612	15.1956
Zj01G005480	7.77243	0.716828	0.784788	2.13572	1.28774	3.69563	0.800516	0.654872	1.91509	0.389881	2.0965	0.595497	1.77678	2.38539	1.59413	2.16469	2.31166	0.897278	1.95837	0.703641	1.25196	0.729239	1.81091	1.74822	0.792852	3.33327	0.798224	0.949963	1.90979	0.656363
Zj01G005490	38.5623	6.08293	16.6091	9.4462	7.62561	14.2368	4.55278	2.294	14.3295	3.67303	16.1778	7.67415	4.15868	20.434	4.83963	12.3221	17.1411	3.04025	10.4247	3.82797	11.2023	12.8232	8.16135	10.302	1.55871	46.8527	10.7472	11.5153	28.1576	2.5547
Zj01G005500	26.8509	32.7282	46.2833	46.2777	26.3553	34.4043	38.8666	46.7609	35.6241	27.8071	26.6424	39.4388	36.5824	25.3823	19.8172	23.1478	18.1622	36.0518	24.1298	17.4355	30.9113	34.0875	21.6741	26.4209	16.2104	33.9896	38.1148	36.655	32.1699	17.4561
Zj01G005510	146.302	76.1465	68.8872	180.025	260.143	120.332	86.2142	71.0753	161.073	103.485	92.2092	68.2337	68.0274	126.981	121.449	112.365	98.9066	52.0093	128.24	140.876	93.0114	51.9528	61.1753	133.451	125.799	109.356	80.8608	68.2925	168.261	144.503
Zj01G005520	0	0	0	0	0.0214989	0	0	0	0.0257251	0.0207107	0	0	0	0	0	0	0	0	0	0	0	0	0	0	0	0	0	0	0.0323462	0
Zj01G005530	0	0	0	0	0	0	0	0	0	0	0.145109	0	0.0295183	0	0	0	0	0.059095	0	0	0.0752846	0	0.117175	0.0301297	0	0	0	0	0	0
Zj01G005540	6.32409	20.2784	8.62507	2.27444	6.99954	11.8096	31.8969	10.2123	7.7566	38.83	7.07943	21.2704	13.861	19.8799	37.8268	4.81081	2.53009	11.7425	21.6781	31.9221	16.0179	15.0025	6.81823	9.95267	30.6916	10.7627	22.564	6.57891	7.05536	32.5538
Zj01G005550	0.0662379	0	0	0.142299	0.121345	0.432924	0.0303467	0	0.0967988	0.194827	0.0617911	0	0.422338	2.59119	1.68242	0.0679934	0.0370999	0.140919	0.607891	0.0703231	0	0.0763519	0.104781	0.287391	3.55767	0	0.0358177	0	0.0912847	0.0740081
Zj01G005560	0.984107	0.16337	0.116529	0.0528537	0	4.35398	0.13526	0.25671	0	0	0.881317	0.173969	0.0522895	0.834888	0.260374	1.91936	0.11024	0.575754	0.602102	0.15672	1.06689	0.39703	0.0518917	0.106745	0.15857	1.00652	0.42572	1.15713	0.0904153	1.42941
Zj01G005570	25.5465	53.5587	100.435	72.6286	292.421	247.802	51.9625	219.809	113.235	450.394	38.4356	210.315	346.431	320.661	871.711	96.8621	65.0837	406.488	443.045	617.353	88.9193	156.884	123.291	247.912	1008.1	46.416	62.3036	95.5319	59.7671	394.458
Zj01G005580	0.129772	0.0897639	0.0768324	0.0261365	0.0792456	0.1468	0.00743184	0.0564198	0	0.0381702	0.0998746	0.109491	0.491292	0.015291	0	0.11656	0.218057	0.0603937	0.0124059	0	0.197844	0.102841	0.81259	0	0	0.0754134	0	0.0260094	0	0.0271866
Zj01G005590	0	0	0	0.0111775	0	0	0	0.0180964	0	0.0367287	0	0.00334464	0	0	0	0	0	0	0.0477497	0.0110477	0	0	0	0.0112872	0	0.0193508	0	0	0	0
Zj01G005600	21.8365	12.8094	12.1061	6.71345	17.905	27.8731	25.6648	17.5112	15.7302	15.0244	18.8085	11.7121	11.7666	14.0741	17.312	23.9201	28.7831	10.7933	11.2711	14.8684	16.678	12.0517	23.4966	9.85515	14.7124	16.788	17.0652	13.5472	9.67674	18.4494
Zj01G005610	19.9892	14.6433	12.6327	26.9156	33.4778	22.791	15.359	10.597	18.1429	13.6685	18.9058	13.4354	15.6138	22.2961	24.2889	24.1044	22.6046	10.2782	18.8733	26.1194	16.9442	13.0633	18.9584	29.0947	34.5029	20.2626	18.4564	12.3981	22.5684	27.7426
Zj01G005620	6.36884	2.01387	2.69336	2.58285	7.61953	5.48916	3.15606	5.42481	6.36315	2.06443	5.96552	11.0081	4.97244	4.47199	8.52847	10.2734	11.5752	5.87605	11.1332	2.13888	5.22541	7.19149	12.0624	7.89511	3.63016	7.0698	13.2134	7.08568	9.67273	1.30701
Zj01G005630	0.736018	0.447215	0.393042	0.961111	1.00465	0.696549	0.621514	0.501947	1.34978	0.933864	0.5439	0.445304	0.536771	1.08831	0.473473	0.488869	0.565826	0.41449	1.47897	0.413688	0.547601	0.548966	0.760982	0.860968	0.387567	0.845368	0.795994	0.416514	1.08726	0.435366
Zj01G005640	255.783	140.133	92.3146	162.182	227.722	248.046	253.097	101.381	243.976	111.139	188.098	129.28	145.864	226.136	131.147	257.021	273.572	104.175	227.406	94.3946	154.729	113.42	128.327	234.536	204.106	215.599	293.889	201.289	272.197	195.322
Zj01G005650	16.1393	17.6616	11.7969	4.31665	4.71864	19.4767	30.0858	14.4492	5.91058	9.83624	12.9463	11.5544	11.1364	2.05851	6.96074	14.3386	12.4919	15.1336	5.69223	9.34245	9.52597	8.11768	7.56312	1.97627	3.58122	9.4675	14.1704	7.80402	1.87577	4.49009
Zj01G005660	44.1414	82.4612	63.138	8.19668	16.2089	59.2615	78.3007	63.5986	5.91718	24.6028	76.2156	62.7715	48.6459	8.10655	25.6194	39.13	18.6275	60.7042	15.2449	33.5725	63.1715	73.1309	38.4309	11.9934	21.6174	60.727	67.9397	48.2012	9.18095	24.6694
Zj01G005670	6.60159	2.38986	8.22288	4.00576	3.35729	4.48051	0.709798	2.27701	2.05371	1.06463	4.41767	4.27896	3.16894	1.00161	0.97217	6.26285	9.7296	2.20222	0.671073	0.567685	5.66063	5.95018	9.65138	0.803067	0.360833	3.62678	0.67466	2.13237	1.20927	0.268079
Zj01G005680	28.1082	43.3024	44.0861	45.5818	62.5762	31.7035	37.6617	43.239	27.8383	29.1206	29.4456	29.8291	33.3862	28.0856	28.7615	33.8983	24.1999	29.0453	27.3438	27.659	32.809	31.6225	22.1898	32.2483	30.0215	31.7949	35.2625	30.4748	29.1301	28.5341
Zj01G005690	10.3618	11.0014	20.2868	11.2433	7.73098	9.34058	6.81813	11.7244	4.15652	3.24493	9.42679	11.6012	13.2095	3.24077	4.99657	6.6355	6.52244	10.5536	2.5634	2.95865	11.7232	10.3434	11.0992	2.10869	2.32491	12.1365	8.66876	9.89883	3.93294	4.08738
Zj01G005700	0	0	0	0	0.0157355	0	0.0118057	0	0	0	0	0	0.0273835	0	0.0136355	0	0.0432987	0	0.0197072	0	0	0	0.067938	0	0.0968821	0	0	0	0	0.0143956
Zj01G005710	36.8939	51.9922	60.8835	10.4509	23.2882	32.9558	39.044	75.3369	13.5439	36.9729	60.0757	48.6657	56.6775	8.7362	38.4816	48.588	55.3699	65.5722	11.7317	32.9489	79.3981	73.5119	37.8221	15.4065	46.7265	45.0339	35.0999	80.164	9.39573	29.4384
Zj01G005720	0.0875688	0	0.103691	0.188124	0.106948	0.176105	0.160477	0.152286	0	0.309082	0.032676	0.056292	0	0.247636	0	0.179779	0.0980947	0	0	0	0	0.10094	0	0	0.282201	0.325684	0	0.374418	0.0804543	0.195682
Zj01G005730	3.7635	1.31531	3.79185	0.460993	2.01595	4.44819	2.66198	4.99477	1.73681	0.699136	2.9565	4.03216	3.9994	0.653507	0.83852	3.65991	5.25136	2.07191	0.403966	0.736033	2.98252	3.84345	7.83349	1.1817	0.70926	3.31511	2.71345	3.52886	0.849268	0.368858
Zj01G005740	11.1723	11.181	11.768	5.09012	10.5701	13.8812	21.1526	17.9697	9.18541	18.3326	13.311	20.0807	20.283	9.70934	19.2768	10.3536	13.2893	17.2751	9.21129	12.6823	15.1624	16.1973	15.9468	10.1195	11.5418	13.4477	17.3855	15.0202	10.3553	12.5748
Zj01G005750	27.7074	32.7603	22.5396	16.6537	25.7333	26.9706	35.6698	17.9748	15.9843	10.2345	22.035	21.3296	20.924	19.4613	20.5478	24.6628	23.0281	20.9071	21.5217	23.0557	24.3203	25.1343	22.2767	16.51	24.7918	20.8006	34.9706	18.72	13.0168	20.9515
Zj01G005760	0.161961	0.0716985	0.038356	0.034794	0.118682	0.0651422	0	0.0563313	0.0946747	0.0381104	0.241741	0.114525	0.206535	0.0610681	0.102844	0.299256	0.326572	0.137826	0.049546	0.03439	0.175585	0.186691	0.136643	0.0351355	0.034796	0.120472	0.0350318	0.0692497	0.0297605	0.036192
Zj01G005770	0	0	0	0	0	0	0	0	0	0	0	0	0	0	0	0.0407961	0	0	0	0	0	0	0	0	0	0	0	0	0	0
Zj01G005780	10.4726	11.6904	11.9454	9.1232	12.362	14.7836	8.96384	11.4073	11.9494	8.263	12.2425	10.7598	11.3093	8.59256	8.22272	12.0388	12.8083	11.9581	8.90879	8.08071	12.4959	10.6507	13.9665	11.2001	13.4122	16.1729	12.3167	11.9923	8.15667	10.0837
Zj01G005790	0.247712	0.0391641	0.419026	0.114034	0.388968	0.284663	0.0972757	0.18462	0.206858	0.0832685	0.039614	0.125115	0.0376055	0.200144	0.112353	0.108976	0.317128	0.0376427	0.108255	0.0375699	0.223791	0.163163	0	0.153537	0	0.427739	0.153084	0	0.325124	0
Zj01G005800	97.5756	42.7636	59.0655	40.7094	78.9666	142.078	63.6557	90.4924	76.0933	69.8544	85.9069	47.9144	55.4047	72.9417	65.5074	129.599	148.743	64.1956	78.3566	58.6041	68.3879	50.049	104.749	78.2751	72.963	91.6641	60.4986	84.9087	53.0962	77.5074
Zj01G005810	0	0.0428311	0	0	0	0.116744	0	0	0	0	0.0433232	0	0	0	0	0	0	0	0	0	0	0	0	0.0419784	0.0415727	0.0359838	0	0	0	0
Zj01G005820	31.4211	55.0208	33.8975	26.5024	23.1793	35.1464	43.2347	52.5339	24.4229	37.34	27.1477	25.4514	29.1327	17.9402	20.9787	29.1692	18.1305	45.8173	34.9972	38.8442	30.4826	26.6172	29.2447	17.0983	26.6738	41.2738	47.2093	53.0289	29.7886	33.9289
Zj01G005830	54.9634	31.8137	52.3266	16.3833	46.6532	70.493	24.9798	41.3877	12.2893	35.9866	45.0386	28.9724	28.0945	12.9267	16.9271	62.852	60.8928	23.7665	16.0153	11.729	32.7977	33.8954	73.0638	17.5874	9.47626	51.0791	30.1372	42.4481	19.6184	16.581
Zj01G005840	162.473	143.376	222.104	71.574	158.594	197.839	120.829	163.704	81.7861	148.253	185.011	137.847	98.5484	70.8477	92.7298	204.794	224.516	169.107	105.531	129.881	168.47	129.726	146.168	93.5231	93.7466	225.828	186.494	237.701	116.334	170.394
Zj01G005850	2.05963	7.73848	6.0427	3.11419	6.1684	3.32416	8.12588	6.84415	1.62956	6.69855	4.92454	8.51319	9.63317	5.05773	11.1625	5.1172	6.8922	9.68457	6.07994	10.6547	7.02814	7.34917	9.82275	4.06968	6.75014	3.96423	7.94508	9.15692	3.91717	14.8627
Zj01G005860	77.7752	17.7325	0.145661	100.257	32.9769	75.7927	7.97468	3.10191	47.0995	3.6544	35.2183	0.523884	1.04579	269.744	8.0065	40.8179	1.378	1.17768	56.3059	6.8565	32.3123	5.67186	1.91351	159.684	38.2551	79.635	5.82038	0.262984	14.6642	2.95504
Zj01G005870	25.742	14.6653	17.6558	12.6143	52.7744	21.4767	15.276	51.2874	25.2891	38.6924	21.6124	16.959	30.5596	27	29.0665	27.3215	33.1078	17.8822	24.0662	23.3485	22.6496	18.4724	161.241	25.2426	15.7585	19.1761	11.5633	40.313	30.0637	36.0371
Zj01G005880	3.26165	3.24574	1.5903	1.73702	2.94575	3.85842	4.11878	5.33848	5.08694	1.80584	4.81715	4.36957	5.00981	2.1961	0.725179	5.79585	12.1278	9.03824	1.25771	0.232794	5.20003	5.78168	14.5971	1.75407	0.147214	5.37724	3.0828	3.66224	2.46783	0.244992
Zj01G005890	0.288175	0.455614	0	0.663304	0	0.538137	7.80841	0	0.360971	0.0484351	1.3211	1.72016	0.0874964	15.6389	0.566391	0.507106	0	0.350332	1.32234	0.262241	0.595078	0	0.303908	0.669815	3.71471	0.114833	0.133567	0	0	0
Zj01G005900	0.765416	0.317664	0	0.616627	0.116851	1.15447	8.94216	0	0.559282	0.225133	1.60657	1.75287	0.203348	15.2419	1.01257	0.589276	0	0.508873	1.90247	0.304733	0.605065	0.110286	0.302702	1.5567	3.28887	0	0	0	0	0
Zj01G005910	4.57194	3.25278	3.48022	1.63113	3.46988	4.76958	7.12918	2.6266	2.98274	3.01609	9.10882	9.37851	7.07086	2.60119	6.69621	6.30217	6.28297	5.14121	2.48504	4.24717	8.38627	8.88377	7.49061	2.23161	2.94673	5.74639	5.58904	2.7577	2.72282	3.11968
Zj01G005920	1591.22	954.051	2029.48	81.24	42.706	588.883	231.592	4346	95.5415	114.869	3609.07	2787.75	1234.15	47.6648	233.059	3306.27	5034.24	1487.26	83.2926	277.013	788.282	2154.15	109.967	31.6217	138.981	1165.89	143.195	1294.99	19.5648	340.914
Zj01G005930	109.735	9.91403	39.5911	0.379823	0.191937	51.4769	11.7002	268.862	7.69385	4.20649	879.788	586.266	144.086	2.55546	13.8879	1442.99	2842.26	429.009	10.5167	27.8223	246.942	876.198	21.7116	5.83851	10.1292	169.869	6.03372	124.102	1.11902	13.3451
Zj01G005940	3.17633	2.22489	1.95198	0.993321	0.44194	1.98101	1.2526	1.81795	0.822602	0.520347	4.0358	1.344	2.34998	0.492703	0.808476	2.76524	3.37797	1.112	0.0614987	0.256118	3.1602	1.06596	3.13773	1.35197	0.215952	3.40194	1.30449	2.62165	0.184701	0.13477
Zj01G005950	6.63825	3.00007	0.286026	2.27752	0.316862	10.2552	3.37739	1.0424	2.26182	0	3.55198	0.480212	0.133101	16.3436	0.0189363	5.4091	1.54336	0.123716	0.46526	0.00949818	4.62319	4.93967	0.934051	25.58	0.0384413	3.75989	1.60612	0.573783	1.32335	0
Zj01G005960	0.344437	0	1.01963	0.0924941	0	1.81828	0	0	0.251677	0	11.9529	0.221415	30.8377	3.00328	2.18714	3.0937	221.761	9.98409	2.89761	5.57662	13.9251	0.694802	222.667	0.280206	0.647495	0.0800639	0	3.68178	1.58227	0.192421
Zj01G005970	76.9055	34.6452	49.7847	116.997	89.4975	65.7477	26.8834	32.8757	89.2669	22.6403	70.946	33.3429	39.1348	76.4539	35.2094	90.6288	53.8151	34.5967	54.1521	39.2417	59.3786	46.3549	38.587	103.226	26.3487	49.4874	26.6005	24.2997	64.7744	35.9606
Zj01G005980	290.29	110.516	153.613	469.091	311.358	193.207	83.6802	101.343	287.951	79.6371	246.238	118.394	109.941	271.587	123.436	307.044	188.53	115.346	180.576	133.688	197.175	148.766	158.606	517.076	96.5289	175.972	81.3478	94.2207	237.994	113.069
Zj01G005990	0.104375	0	0.247183	0	0.127473	0	0	0	0	0	16.3188	12.2785	10.759	12.1017	15.2437	6.96417	0.116921	3.99697	3.51226	10.8596	14.5216	13.2343	8.2555	16.0765	12.6696	22.8061	18.3995	24.2105	14.576	20.175
Zj01G006000	16.3791	8.21196	14.5135	6.73042	12.687	15.4195	10.8783	9.17602	6.02418	9.5059	19.5044	15.9172	14.8942	6.42449	12.0409	15.3463	12.8066	11.4594	5.12827	11.4956	19.1175	16.029	12.5203	7.09457	10.3914	23.2015	17.0599	12.8666	9.03913	15.3527
Zj01G006010	34.5115	17.4109	39.7656	11.1616	14.6759	22.4148	4.49472	29.4784	12.5556	6.45425	34.1495	20.0953	20.5736	5.41739	11.1814	26.1003	26.4668	17.105	4.79483	6.77946	37.3412	28.7066	22.2537	6.10786	5.14463	30.3073	5.90148	12.5656	10.6936	8.52922
Zj01G006020	0	0	0.0514099	0	0	0	0	0	0	0	0	0.181412	6.32088	0	0	0	1.16725	0.0461835	0	0	0	0	1.69411	0	0	0	0	0.696134	0	0
Zj01G006030	0	0	0	0	0.0589713	0	0	0	0.0705636	0	0.234229	0	0	0	0	0	2.48812	0	0	0	3.53345	0.0556584	0	0	0	0	0	0	0	0
Zj01G006040	8.83079	9.48938	10.6302	4.32951	6.62319	7.22155	4.93553	9.04857	5.40838	5.34572	10.8153	12.2838	12.5773	6.04455	7.40681	9.70425	8.98924	10.2901	5.82886	4.86277	12.7119	14.1072	12.1338	10.7313	6.96697	14.8203	8.04451	11.5153	10.4699	8.966
Zj01G006050	2.85391	4.68328	3.6124	5.91962	2.76435	8.80692	10.4601	4.62078	5.89643	3.12614	13.183	5.18744	8.57548	4.91656	4.58258	7.77845	7.60655	5.9669	2.25788	3.86576	12.8027	11.5706	5.18917	3.09561	2.11427	5.3986	6.0665	2.10387	5.06326	3.84842
Zj01G006060	16.614	15.2479	5.39804	3.9174	3.54676	15.076	27.5691	6.75332	6.26725	18.355	9.16059	11.2444	7.93058	4.23356	15.7603	9.42842	6.39283	9.73444	9.40046	16.6707	11.8064	10.5875	7.37168	6.08028	17.4842	13.0614	31.2977	8.41033	10.3623	26.4107
Zj01G006070	43.7927	51.9381	40.4211	26.2947	27.1177	50.714	89.3277	45.673	34.8752	26.3406	61.4398	48.5729	51.5052	24.5248	26.4279	62.0003	61.8032	56.3977	29.2584	32.7153	65.736	41.6172	47.1566	38.6284	36.5372	51.6412	77.1617	53.4515	30.1761	17.7302
Zj01G006080	23.7537	21.9945	12.6308	8.38048	18.4287	17.1026	33.5273	9.26298	11.422	17.3768	24.0739	24.7907	33.6961	23.5316	62.2437	28.3662	33.7441	25.2527	36.7369	62.6036	15.4792	13.8827	34.1144	14.2253	36.9001	15.6981	30.4421	19.95	24.2771	67.9818
Zj01G006090	17.062	0.392156	0.521293	0.715091	0.904853	6.13262	0.383712	0.205404	0.313833	0.126331	1.51453	0.586708	4.43872	1.10326	0.568187	2.51305	3.93324	0.890907	0.558409	0.797985	1.05737	0.779757	2.26476	0.512465	0.495978	2.30624	0.510952	0.34433	0.443934	0.4199
Zj01G006100	32.1137	40.5863	47.9026	11.5346	7.91834	39.2858	31.8081	51.0316	12.8799	30.2738	30.7201	52.814	52.1767	9.51754	31.8779	20.486	16.3036	44.5055	10.8467	26.8524	41.1851	35.4213	20.8686	9.19368	24.4126	30.3615	32.6489	44.6867	10.2072	24.6374
Zj01G006110	0	0	0	0	0	0	0.0466412	0	0	0	0	0.0654429	6.32883	0.0959642	0	0	0.342124	1.13707	0	0.0540414	0	0	1.28835	0	0	0	0	0.108821	0	0
Zj01G006120	23.1228	22.915	23.64	11.0155	18.8583	23.8778	22.7951	22.5808	12.5364	23.5345	27.4414	25.2037	23.8263	12.5706	21.3762	24.7363	24.8102	21.1952	11.7495	19.7053	25.399	21.3947	24.2207	15.3109	20.65	21.6082	23.278	26.4671	13.3627	25.6174
Zj01G006130	53.8827	30.4245	29.5171	12.9783	30.3696	62.9854	25.1056	23.6118	20.3769	30.0101	54.6145	37.5796	28.9543	15.7322	27.9635	49.9864	41.4929	24.6014	17.9208	21.8976	46.116	41.6061	34.2684	11.3847	19.9602	74.3838	31.6446	30.1029	24.6684	24.2041
Zj01G006140	0.31586	0.0499385	0.480874	0	0	2.08711	0	0.392352	0	0	0.303073	0.188541	0.191804	0	0	0.370549	0.353826	0.0479985	0	0	0.285358	0.104025	2.80759	0	0	0.587369	0.0487997	1.35052	0	0
Zj01G006150	247.53	185.673	152.097	174.72	215.247	273.686	272.165	146.113	224.021	159.592	177.683	180.988	205.304	199.623	123.365	268.472	339.192	189.699	195.286	95.8575	183.839	179.199	169.581	205.568	183.793	227.166	333.747	229.966	233.073	152.726
Zj01G006160	68.9965	84.2494	100.13	49.8765	78.1153	63.196	84.3146	100.994	67.2838	122.88	59.1786	77.208	82.1475	53.3871	121.4	53.5048	62.9309	83.8288	75.0245	132.27	93.412	78.3255	74.7635	66.1853	126.947	77.7127	83.0355	104.581	59.7256	117.352
Zj01G006170	23.147	3.53969	2.37914	5.81391	15.4243	5.52494	3.47542	1.96098	5.39308	1.03722	10.4044	1.97033	1.91728	8.44551	24.7572	13.0693	16.3063	0.828736	24.6172	50.1722	4.35276	3.45038	8.627	12.6982	63.2079	8.10171	3.05986	3.35305	12.903	25.1064
Zj01G006180	325.801	168.055	278.906	264.986	336.808	710.936	325.993	533.736	933.438	913.803	453.933	403.408	568.02	715.82	427.072	418.73	431.271	392.715	373.776	239.315	402.159	428.398	497.233	726.234	238.612	350.585	315.938	374.737	427.338	233.505
Zj01G006190	4.94014	2.52866	1.92552	1.50349	2.91614	2.73208	2.15014	1.07389	2.49672	2.97876	5.0002	1.42244	1.90305	4.09406	9.34545	4.50057	4.49634	2.84645	4.03	9.96514	2.75224	2.06424	4.12446	3.52769	7.82743	4.47848	3.5618	1.29816	2.21265	8.73944
Zj01G006200	197.51	368.262	345.025	305.397	294.723	194.32	326.35	314.301	396.32	537.399	195.149	339.611	422.452	415.753	462.822	201.672	198.837	404.777	393.087	377.862	268.084	245.4	398.281	592.336	299.636	199.476	334.103	385.883	424.101	333.277
Zj01G006210	179.316	51.365	61.1864	14.6557	22.4491	110.436	20.3432	19.4756	14.7071	9.52885	152.615	38.0655	27.1891	10.0833	38.1671	89.0313	80.8225	19.0419	13.6236	16.4324	78.6334	28.0325	50.1888	9.37703	16.6733	124.913	18.1084	26.2288	17.9509	23.4889
Zj01G006220	127.547	74.1152	66.2215	47.0237	84.3893	151.491	119.545	55.6923	77.0016	87.0493	124.12	82.0419	68.148	92.3476	104.181	132.466	151.714	68.635	74.1998	92.0341	93.9943	73.6475	90.0896	64.6826	84.6475	121.673	98.3583	87.6038	82.8335	105.67
Zj01G006230	3.14371	0.660611	0.67539	1.93774	2.28421	3.69458	8.95769	2.16836	4.74923	0.234093	1.51459	0.937959	0.267824	4.15122	2.14783	3.94868	1.35217	1.52388	4.34186	1.47868	3.59511	1.81951	0.531574	2.80566	1.43914	2.91067	5.72385	0.524618	3.7292	5.86896
Zj01G006240	38.2605	19.5811	10.8739	76.6186	79.9726	25.6699	15.8355	8.97057	64.6278	8.34962	21.9025	11.5847	11.5045	104.899	38.5966	28.2628	21.5677	16.1467	78.0207	40.9515	24.815	18.0084	24.22	111.084	68.0466	28.5939	17.7843	14.1886	83.0125	30.616
Zj01G006250	1.99617	1.55944	1.80753	0.630641	4.01541	2.24334	0.968335	3.06302	1.37278	0.96705	2.01551	1.77384	1.74694	2.10303	3.60381	1.80801	6.31373	1.24905	3.23287	0.997309	2.12166	1.48886	3.71497	2.29259	0.504542	2.29274	0.634951	1.12964	0.755173	0.65598
Zj01G006260	0.321237	0.159984	0.323323	0.207033	1.8047	0.226108	0.0441521	0.25139	0.18778	2.60782	0.371592	0.252964	2.44081	0.242247	4.38561	0.544088	1.29546	1.36684	0.712461	3.95616	0.478857	0.259201	2.77795	0.139377	0.517613	0.164276	0.0694827	0.995797	0.398436	6.49645
Zj01G006270	2.01708	1.80155	3.93885	1.59647	3.45749	3.41595	2.20492	3.75394	3.87858	0.791051	2.57491	4.93634	3.76055	2.56852	1.27334	3.34192	4.28123	3.31256	1.29905	0.525978	4.09218	4.28303	3.61998	1.84245	1.1404	2.10579	2.56416	2.26959	1.95074	1.542
Zj01G006280	1.93746	2.40414	3.47601	2.52257	3.29837	3.54211	3.65816	5.81973	4.63314	1.79595	2.95755	6.69907	6.11431	2.82249	3.16887	3.79681	5.78759	5.12111	2.51446	2.11928	5.41023	7.37664	5.13905	2.41996	1.26135	2.67486	4.88912	5.14612	2.58917	2.88631
Zj01G006290	20.4801	5.49473	0.734869	56.5964	35.6994	32.9491	4.86203	2.64419	61.7629	0.657146	16.1409	1.98476	0.725458	147.1	18.259	10.7025	4.34504	1.32032	187.289	58.9041	29.8561	12.6263	2.25799	99.7634	170.099	24.2644	4.59758	0.729722	32.0445	26.1068
Zj01G006300	4.91453	0.418387	2.46203	0.609107	0.769503	2.72426	1.15465	1.86271	1.47323	0.815422	5.07832	2.9567	1.20521	2.25691	0.533449	4.26866	2.75263	1.27342	1.34922	0.133785	3.24458	3.63137	1.79406	2.66537	0.203047	7.3815	1.36282	1.61639	1.21564	0.563183
Zj01G006310	17.4255	2.11061	6.97383	9.63991	5.77712	6.69283	0.77093	0.910407	1.74868	0.153981	11.9091	2.53599	2.58294	1.72718	0.296807	12.4942	17.7607	0.934755	1.00093	0.218349	10.1855	6.68102	13.0728	1.72382	0.582445	12.8295	1.81984	1.95858	2.35336	0.334241
Zj01G006320	44.4773	58.2033	33.0141	49.819	67.1983	36.0866	75.7453	22.1979	37.1143	46.9187	53.4876	26.1961	30.3306	37.6661	32.863	70.4238	51.5998	31.457	23.8088	31.1155	22.5145	16.6326	20.0387	22.3018	51.3833	29.5602	44.7577	28.4749	35.1822	49.8424
Zj01G006330	0.0974823	0.053943	0	0	0	0.0980206	0	0	0	0	0.109125	0.0313323	0	0	0	0.0500329	0.273	0	0	0	0.0880688	0.112367	0	0	0	0.0453192	0	0.0521006	0	0
Zj01G006340	3.3168	2.48484	0.0302113	8.49575	0.747843	5.6184	4.02105	0.177479	1.04399	0.0300178	2.22777	8.24976	1.2472	35.9792	0.189012	4.11184	0.42871	1.32986	1.91223	0.270874	0.898954	0.0294096	0.0538136	4.23422	16.554	3.13139	5.8497	0.327269	0.375056	0.855204
Zj01G006350	23.1844	12.6852	0	4.57029	0.318148	15.5416	4.21691	2.26509	1.26896	0.204323	6.18866	0.111638	0.184551	3.76518	0.27569	13.9941	9.04615	0.461834	3.05478	0.460941	23.9266	10.5096	0.549442	3.10817	1.67898	25.8358	2.91117	0	0.0797782	0.097019
Zj01G006360	28.2361	33.4461	35.1745	25.3591	36.1989	31.6226	36.1311	31.1212	21.0565	24.8219	29.9268	31.8824	38.2094	28.4355	30.5325	30.6728	31.7529	33.7565	27.2551	32.5387	34.5343	29.7035	37.0168	23.3006	34.7368	27.7627	36.4783	29.1625	24.864	31.7689
Zj01G006370	9.55536	10.3292	11.5777	1.43217	6.64917	10.7254	7.12658	15.2646	3.24744	11.6343	12.1892	13.5706	15.5856	3.8752	8.70153	10.2648	20.5366	7.09139	5.09844	7.78544	10.6402	11.2705	20.1541	3.37452	4.29674	5.57865	5.52749	15.3209	2.85829	10.0555
Zj01G006380	26.0364	31.4347	40.9861	89.013	38.2015	32.399	56.6924	36.3377	53.7448	183.137	25.4708	41.1309	33.1588	37.7379	37.4938	28.3985	28.0541	32.8667	35.2697	82.0078	27.1321	37.2289	41.6297	40.8576	39.7519	29.6039	33.03	36.8087	55.9094	37.2519
Zj01G006390	3.00447	3.82233	8.07946	0.331772	1.74895	4.68688	1.98111	5.02956	1.06689	1.35447	6.76854	5.27064	7.07187	0.767583	2.28818	3.80468	2.23325	5.0478	0.601283	1.19243	4.81985	3.78689	2.87238	0.791886	1.65896	2.95018	3.03672	3.42165	0.232181	1.63139
Zj01G006400	13.2153	1.17803	4.30475	1.47756	3.61996	17.9317	0.900301	5.26845	3.4461	0.809196	5.79281	4.10022	1.44438	1.00337	2.8769	9.66563	18.0874	8.72714	8.99216	6.74567	13.3742	11.4956	10.2928	1.74074	37.1698	6.89743	2.19607	2.90574	2.01607	5.04991
Zj01G006410	29.0569	7.2774	9.2945	5.74632	28.9732	17.4344	7.39655	5.73148	17.567	28.8663	22.4098	10.5215	29.3216	34.7141	228.302	26.6727	38.9347	11.2965	58.764	175.053	16.2109	15.2694	27.453	17.6327	81.1543	16.4322	12.7076	8.30527	31.4357	186.894
Zj01G006420	37.9334	46.5713	56.7102	16.795	27.1908	48.2255	19.9953	42.5598	30.1019	16.4362	57.2911	63.3109	40.3833	19.8973	31.1524	51.6043	40.2085	38.4347	20.5363	32.1895	50.7914	60.1814	22.3681	31.5232	28.5896	46.3949	22.2768	34.4077	23.7028	26.0908
Zj01G006430	386.305	30.9079	8.68064	880.068	209.421	45.7028	9.85201	15.7842	830.636	40.1681	93.0333	8.77432	4.1549	719.273	130.046	46.513	18.927	0.816948	291.755	36.1727	9.8399	14.1643	9.13014	647.427	63.4496	65.9554	8.38135	6.49286	916.967	13.9635
Zj01G006440	6.16361	1.36901	2.58853	8.1097	7.13692	5.68297	1.81742	4.63615	12.4358	4.17786	4.09849	3.25268	3.42229	3.96048	2.92296	3.57944	2.93859	2.21194	4.48547	1.93595	3.97882	3.8105	2.31665	5.4017	2.40556	5.48302	2.46799	1.21966	5.8686	1.70379
Zj01G006450	9.54583	20.1381	17.8756	7.18811	11.1415	16.8618	58.7207	23.8056	15.3163	28.3321	26.0723	75.4614	31.1645	13.8406	50.4188	26.1437	42.74	36.1887	27.4709	65.3104	27.3213	34.0992	21.0577	18.2961	147.291	8.90311	26.8097	10.2459	7.27843	38.2423
Zj01G006460	0.0362566	0	0	0	0	0.0729136	0	0	0	0	0.27058	0	0	0	0	0.0372174	0	0	0	0	0	0	0	0	0	0.202267	0	0	0	0
Zj01G006470	16.5267	8.49825	11.562	4.48045	5.51877	13.4405	10.3368	8.18803	5.21826	5.50234	16.6965	9.65898	11.9546	3.36594	7.69178	13.2344	16.6725	12.0337	3.91504	6.57553	19.1274	12.348	16.5958	5.24422	5.02382	13.0159	11.9953	9.96444	3.65809	7.09663
Zj01G006480	24.5295	40.4378	34.6674	29.4981	42.521	16.849	40.4743	48.4049	23.6712	20.8096	14.7283	33.4068	32.4972	43.2174	25.0733	11.897	10.7409	29.9052	29.3321	25.6964	24.6839	22.3732	17.2785	40.8444	96.9993	18.5662	25.6726	26.6183	17.8326	35.3638
Zj01G006490	53.664	62.5739	69.7196	40.7323	62.0278	70.3298	83.1144	97.6467	53.422	75.7532	71.4771	68.8058	76.8138	66.3907	59.9916	78.8018	64.5917	67.4535	57.9274	56.5597	61.9564	55.8464	59.0097	67.4609	66.6519	59.4588	56.2974	96.0214	42.9451	63.7712
Zj01G006500	21.408	30.4046	32.3148	20.6469	17.5232	22.7498	28.7384	25.789	13.4745	16.6587	22.9938	28.3559	28.2749	11.1818	12.9052	18.0946	18.6748	24.4336	7.57414	9.84434	26.2011	25.4794	21.7122	9.95189	10.5407	18.3078	22.1462	23.8226	10.8148	12.076
Zj01G006510	12.8103	20.2298	19.7283	11.2978	10.5582	18.2142	33.5665	27.8274	14.1226	28.0809	19.9199	38.5111	33.3404	13.1912	28.5259	18.6096	23.1112	31.6681	9.55643	20.822	29.5625	26.8038	22.6425	11.945	25.2042	12.1199	32.537	17.6971	9.16782	16.7738
Zj01G006520	100.728	169.148	164.795	45.6273	110.94	112.015	117.243	125.29	40.8896	61.4904	98.1909	167.199	95.0378	65.9744	61.3997	77.6153	89.4234	97.6237	70.3867	53.9677	128.225	170.323	108.424	97.458	38.64	89.0101	104.545	105.835	38.381	60.9252
Zj01G006530	43.6115	59.3835	57.3264	54.4269	146.439	52.7074	54.6599	72.2636	97.3294	274.67	50.8432	70.5352	125.985	128.418	311.632	55.5787	75.7716	211.784	162.858	252.061	64.4475	64.7065	72.1739	75.9616	171.49	47.7092	90.789	104.02	188.856	409.572
Zj01G006540	8.76263	72.6447	19.0613	15.2016	26.1333	21.1213	28.0938	14.8972	11.6841	3.71645	30.1336	53.5067	53.0644	36.5558	38.4733	7.80409	9.51604	63.4821	101.928	52.1047	25.4584	23.8218	27.0832	24.4878	77.4119	21.1402	70.5057	41.1481	14.0355	28.8332
Zj01G006550	0.543848	0.231496	0.396294	0.0449364	0	1.26197	0.153331	0.145504	0	0	0.889792	5.10958	0.622393	0.0394347	0	0.0429432	0	0.311505	0	0.133244	0.529126	0.530445	0	0	0.044939	4.6677	0	0.0447179	0	0
Zj01G006560	34.6211	17.6681	21.471	2.78975	11.9311	28.0319	15.2175	11.3122	3.37762	15.5306	26.771	24.7292	14.5595	6.13171	23.0482	28.7636	32.7504	14.2444	11.5168	17.5054	21.0313	28.9762	17.3887	3.56665	14.0263	25.1675	13.5802	11.0029	2.824	13.3645
Zj01G006570	21.2436	43.6937	39.7423	20.2437	17.212	151.018	17.3703	21.0865	19.2589	71.5574	81.2089	18.3996	15.1974	20.8349	16.1029	66.1454	45.3124	21.8752	28.6782	19.7732	21.2078	20.7176	17.1424	34.1358	39.3286	272.73	18.5836	23.6114	11.9423	10.6214
Zj01G006580	63.3836	52.4637	50.5821	53.5512	54.9029	72.9455	67.9365	61.3193	46.5473	55.0208	58.4725	68.8555	58.9793	48.3001	54.2276	69.5468	76.3723	78.5281	53.9331	58.2449	73.9124	62.6243	74.4833	75.1067	57.9027	52.6936	63.5946	70.599	48.3489	56.179
Zj01G006590	22.0419	17.3355	17.9646	31.308	32.1319	17.6366	15.1261	15.8628	24.8441	4.80035	17.2897	13.6115	15.5741	25.8613	14.046	19.184	16.9688	15.2653	25.8597	16.0573	16.7993	14.785	12.3151	28.9956	18.4131	17.9435	18.4872	18.5481	23.3965	14.5669
Zj01G006600	0.897912	0.0946421	0.25315	0.551137	0.557014	0.816884	0.0914168	0.123929	0.520711	0.201223	1.15407	0.201564	0.33321	0.779229	0.467596	1.00949	0.734425	0.439666	0.95921	0.408553	0.450669	0.197146	0.796627	1.37591	0.260274	0.980645	0.400764	0.213289	0.694015	0.684753
Zj01G006610	27.7314	25.5241	30.3309	13.2723	23.4152	38.7754	23.2997	23.5446	17.8751	17.9062	34.2257	22.7784	23.7146	32.5657	25.3959	34.6005	26.6369	29.4656	25.4216	23.9234	25.897	22.4944	29.4095	31.6666	36.5428	32.7876	25.447	23.6876	16.8998	26.4289
Zj01G006620	9.07452	4.41557	8.52465	3.05535	4.05803	5.47984	2.41029	2.75783	2.68537	0.947699	5.04865	3.07446	3.53097	2.78805	2.35764	7.44168	8.02226	4.13693	3.4267	1.79054	3.7182	2.9741	4.65888	1.37884	1.09512	6.23738	3.1579	3.39028	2.75211	3.26248
Zj01G006630	23.9806	15.104	12.9281	10.5757	9.28631	9.9981	9.28952	9.3239	8.97489	11.2397	18.0057	16.2615	10.1521	7.81067	7.32486	17.5115	12.6672	10.9917	7.15706	7.2446	15.412	13.3717	12.7477	12.6886	7.01599	28.823	10.5426	16.568	9.58317	6.97072
Zj01G006640	18.5144	15.5924	23.1009	16.9651	20.8513	18.9228	18.9177	16.0633	16.94	23.359	16.7639	15.0923	21.0555	15.5578	13.4709	18.0464	17.2832	21.681	14.2526	11.8972	20.3762	18.6035	22.1799	15.282	12.1031	19.8571	20.1109	17.4251	15.3129	10.8648
Zj01G006650	48.6888	94.8575	132.687	52.0784	65.9408	33.0284	37.8727	63.7865	29.7012	24.9585	92.0787	89.1233	111.771	35.4136	73.9789	34.4551	35.1472	47.1695	19.3639	23.3212	50.664	42.8713	45.6819	31.6577	35.211	70.8168	67.6429	87.6312	51.8062	64.7605
Zj01G006660	49.8691	84.7047	80.8814	95.9657	121.639	56.6656	93.3624	104.472	126.13	111.289	54.5892	73.6239	105.245	95.7942	145.535	53.8981	80.5267	88.2586	139.479	164.028	70.1816	46.7036	62.4006	59.1093	80.7653	42.3046	70.6886	113.94	119.928	142.985
Zj01G006670	34.6824	39.0546	37.4149	42.4613	39.5992	39.4162	41.6873	30.1092	32.6509	25.907	30.6112	41.3471	41.5982	30.6306	28.5178	27.5394	25.1868	34.4149	30.5631	27.7226	40.5193	41.5566	31.9199	32.4296	27.9231	38.6356	46.1304	32.2191	36.2753	30.503
Zj01G006680	10.1292	3.49849	14.1272	0.255576	2.6153	9.4332	1.52612	5.79286	0.844442	24.7943	11.9351	9.34095	2.67296	0.352447	8.48956	12.2469	24.9019	2.20556	1.19579	6.13476	9.58096	13.0863	5.84294	0.663645	2.70195	6.70009	0.698446	1.70767	0.156145	13.2922
Zj01G006690	0.856063	0.473713	1.81292	0.919537	0.884663	2.31751	0.407287	1.40284	4.49891	20.1824	3.9561	0.719629	1.34709	0.310367	0	1.08154	2.95066	2.50421	0.478436	0.0524342	3.58439	0.853941	1.97922	0.285712	0.0884221	1.3164	0.338281	2.28767	0.680636	0.110364
Zj01G006700	3.26116	4.83931	4.94629	3.26681	2.95358	4.17572	3.13367	3.61093	1.28516	5.48942	3.75094	3.92973	5.02313	1.38161	2.83087	3.20968	3.61211	3.75483	1.1583	2.47677	3.79591	3.66056	4.26358	0.993638	2.2436	3.73632	4.51761	3.17259	2.51367	2.67479
Zj01G006710	13.9343	3.40474	4.62851	4.56801	13.7912	11.3364	2.22195	2.76941	5.4743	5.7273	13.431	2.9955	3.67309	8.4951	9.61423	14.9166	18.2446	3.36872	7.75034	8.05008	9.12275	3.71303	14.5615	8.12646	14.4824	12.7037	5.75392	4.10089	5.22065	11.9901
Zj01G006720	19.3511	11.8838	16.8389	29.6964	9.86643	39.0904	6.54164	27.6206	77.0871	5.57701	43.1144	16.6572	12.8544	105.959	9.28388	27.4001	8.41831	13.1285	53.8039	11.3233	17.4694	13.2602	8.35203	68.5662	20.0109	28.7021	6.87701	7.09064	5.28455	1.80849
Zj01G006730	14.8401	10.5235	11.1508	5.74644	10.7403	25.2938	19.91	11.7568	9.45127	9.74301	14.5958	12.0424	13.8039	13.4189	15.0269	19.5966	17.8143	14.5581	15.665	12.8961	15.3602	14.0439	16.1913	9.24083	8.34462	18.551	19.497	15.4321	10.2847	13.2852
Zj01G006740	81.2594	145.814	72.1027	35.4088	27.5877	85.8269	168.295	69.177	21.7211	19.7019	89.6978	97.0013	55.1067	14.5005	19.2683	58.0614	30.2214	66.815	19.7747	15.0607	106.602	135.189	55.2115	14.5296	19.679	101.269	139.159	36.3393	35.6546	23.8168
Zj01G006750	15.6508	18.5682	21.038	13.0476	10.1194	19.8408	19.931	15.7713	14.4982	14.76	20.2581	24.2335	19.5376	6.6965	12.5644	21.087	23.92	20.4486	9.05855	12.1666	25.2003	25.2473	16.5488	6.88591	8.3397	17.1712	15.8562	15.202	9.73347	9.22699
Zj01G006760	1.61781	1.50169	1.46765	1.02304	1.32254	1.15447	1.21939	0.952939	1.46812	0.7061	1.82078	1.0945	1.42806	0.811697	0.952732	1.56694	1.57843	1.23517	0.758329	0.720279	1.50873	1.21816	1.92628	0.86326	0.882948	1.50423	1.25579	1.49224	1.25862	1.28281
Zj01G006770	15.7137	5.91179	9.24004	5.15249	9.25694	14.0395	3.82471	5.87146	6.00043	3.31976	18.2768	8.40001	11.7253	8.49301	9.31903	17.4486	19.183	4.65748	4.8368	5.57817	12.0515	11.4286	26.135	8.31647	9.24993	12.6564	5.7875	7.34275	6.02513	7.85991
Zj01G006780	39.4238	17.1164	12.2317	71.3852	36.0522	64.7531	10.0679	15.6765	37.4288	2.21902	59.8901	29.3346	49.4496	72.3461	2.01654	110.872	50.9019	16.1531	14.7942	1.69434	73.0774	44.7411	91.7716	88.3055	13.0498	51.8545	13.9855	33.5289	31.28	1.94522
Zj01G006790	12.0956	5.11234	8.0785	6.80919	8.92243	14.2919	4.51919	4.96824	11.7772	6.55519	11.8113	5.66938	8.27713	7.81105	6.88934	10.1401	10.6517	5.77554	5.89161	5.10041	8.75745	7.01219	11.6467	6.47518	7.74094	11.2332	5.38005	6.77609	7.07776	5.89173
Zj01G006800	2.45093	0.0217	0	13.3739	0.98181	0.394314	0.0179662	0	4.32674	1.96084	1.42671	0.0189064	0	28.8884	0.601775	1.44915	0.549107	0	6.38805	0.645318	0.194854	0	1.13729	15.079	1.43225	3.77379	0	0	1.44115	0.197168
Zj01G006810	2.19895	0.236902	0	0	0	6.0267	0.0891541	0	0	0	1.23443	0.0312733	0.310192	0	0.0411891	1.27843	0.152592	0.0827997	0.0297649	0	4.32482	3.40952	1.39551	0	0	4.03486	1.66259	0.249612	0	0
Zj01G006820	0	0	0	0	0.0239921	0.0592596	0	0	0	0	0.00733035	0.00631412	1.64921	0	0	0.0201653	0	0.292554	0	0	0.0532431	0.0226443	0.165738	0	0	0.127859	0	0	0	0
Zj01G006830	2.89081	0	0	0.0220224	0.0250394	0.247385	0	0	0	0	9.07328	0	0	0.734392	0	0.52614	0.0229666	0.0436177	0.0313595	0	0.092612	0	0	0.200147	0.0880946	1.10564	0	0	0.0188365	0
Zj01G006840	0	0	0	0	0	0	0	0	0	0	0	0	0.122009	0	0	0	0	0.0407099	0	0	0	0	0.121081	0	0	0	0	0.0409086	0	0
Zj01G006850	0	0	0	0	0	0	0	0	0	0	0	0	0.340783	0	0	0.0365758	0.0399144	0.0758046	0	0	0	0	0.187884	0	0	0	0	0	0	0
Zj01G006860	12.6445	10.834	25.9201	10.223	10.9593	13.5346	17.6905	22.2257	18.2797	31.0329	20.6486	17.9608	22.2506	17.9428	18.5619	20.3766	24.5211	25.1651	11.6459	12.4139	12.4061	14.8886	23.3718	33.3297	10.6618	20.1003	18.9683	26.3053	20.4862	13.9758
Zj01G006870	0	0	0	0	0	0	0	0	0	0	0	0	0.612662	0	0	0	0	0	0	0	0	0	0.187077	0	0	0	0	0	0	0
Zj01G006880	18.2817	20.2328	27.2947	10.2455	16.5029	23.5777	25.0057	24.8811	19.5534	16.0537	27.4847	20.3106	21.3985	17.7325	15.8427	31.9569	33.6867	25.0835	13.5762	10.6891	30.3995	20.4623	34.0889	20.4047	14.6576	22.1716	27.6513	21.6658	19.2306	16.7258
Zj01G006890	6.58594	0.858741	0	9.22908	2.01086	11.0943	3.79767	0	284.893	1.09103	1.39824	0.0243313	0	72.8922	1.40201	0.582801	0	0.0201312	18.5262	2.06951	1.07715	0	0	37.5661	84.6115	3.34333	1.04383	0	11.6671	1.01497
Zj01G006900	9.67195	1.5889	0.0671055	0.994269	0.807486	3.3241	1.41936	0.197108	4.52742	8.26779	4.22231	0.17608	0.120447	1.56701	0.339866	3.99458	1.86219	0.0200944	0.0288943	0.0200556	2.20156	1.37182	0.159375	2.52032	1.46105	10.1346	4.04511	0.403851	1.09341	0.633195
Zj01G006910	71.2144	15.6194	47.129	70.9821	593.976	136.806	4.85417	31.0451	165.663	851.215	166.642	119.285	136.021	257.125	71.9216	118.305	146.737	227.215	112.493	6.78144	95.2972	163.54	517.278	100.665	100.803	124.258	30.0938	102.991	358.336	16.9248
Zj01G006920	0	0	0	0	0	0	0	0	0	0	0	0	0	0	0	0	0	0	0	0	0	0	0	0	0	0	0	0	0	0
Zj01G006930	12.8694	7.53731	7.73065	2.92618	4.41695	5.43123	3.61512	3.43058	2.74557	0.66312	22.4335	6.18956	6.13926	1.63815	1.59065	14.0301	4.68269	3.19757	1.29315	0.947444	5.26171	4.76436	2.27852	1.06988	0.807267	18.735	4.67324	8.3342	1.59665	0.787177
Zj01G006940	7.31767	1.03571	1.67758	2.40136	31.5893	17.6699	1.4768	2.10212	13.619	85.4675	14.4725	6.09936	5.73211	12.9381	10.3717	45.1897	22.4806	9.27724	23.3002	14.8342	15.6058	21.964	20.0948	17.1014	22.7025	9.00342	2.0804	3.32055	16.8258	0.784206
Zj01G006950	0.768889	0.0207548	0	0	0	0.584566	0.154652	0	0	0	0.580814	0	0	0	0	0.750766	0.252091	0	0	0	0.186367	0.129701	0.0197772	0	0.020145	1.30776	0.141971	0	0	0
Zj01G006960	0.059337	0	0.0501869	0	0.0310579	0.0255706	0.0932059	0	0	0.349058	0.0474458	0.0463174	0.153137	2.62087	10.541	0.783124	0.0474782	0.171322	0.38897	1.8089	0.12253	0	0.7241	0.248255	0.127481	0.204922	0.339196	0.0362439	0.700923	0.104182
Zj01G006970	0.0483358	0	0	0	0	0.0324018	0	0	0	0.0189561	0.00601211	0.00517863	0.0171218	0	0.238721	0	0	0	0.0492885	0.0513168	0	0.0371442	0	0	0	0	0	0	0	0.018002
Zj01G006980	27.8676	30.0294	2.02799	36.5567	40.011	34.3442	72.9056	4.93564	22.8476	18.682	30.4748	9.06719	15.0022	43.2205	26.8516	33.7046	9.72973	12.024	28.6289	15.8711	40.8705	21.8288	2.68346	13.3225	4.36287	50.2753	84.1178	16.9211	23.7378	9.6499
Zj01G006990	36.5166	28.0255	82.3964	4.34981	4.14663	72.8321	24.4671	32.9052	1.73145	0.811405	57.5791	37.2515	16.086	4.41733	9.56328	62.1352	27.0594	14.4465	1.59584	8.2982	30.1467	43.5397	2.25653	1.03579	3.49524	37.5538	7.95583	19.0537	1.34849	11.835
Zj01G007000	1.37339	0.506654	1.1616	2.66945	1.11821	0.657607	0.179775	0.227465	0	0	1.43981	0.357347	0.208496	0.431535	0.138427	2.88671	3.58977	0.973945	0.400131	0.347165	2.12703	1.43232	1.10352	0.567505	0.281011	0.972929	0.0707287	0.349536	0.360517	0.219214
Zj01G007010	0.413962	0.229071	0.527882	0.0513064	0.311121	1.05663	0.262599	0.553766	0.046535	0.112393	0.528756	0.532215	0.592185	0.180099	2.69601	0.637399	0.285367	0.270981	0	0.28736	0.661669	0.440465	2.98877	0.03454	0.0513093	0.843817	0.51657	0.323361	0.263305	0.124525
Zj01G007020	0.979283	0.411095	0.0399855	0	0	1.4261	0.0928252	0	0	0	3.28874	0	0.035885	0.0954938	0	1.83716	1.47527	0.0359205	0	0	5.82693	2.56902	0.213672	0	0.0362743	1.50709	0.21912	0.180479	0	0.113189
Zj01G007030	0.149035	0.0549804	0.470599	0	0	0.0499528	0.0910401	0.172786	0.0725991	0	0	0	0	0	0	0	0	0	0	0	0	0	0	0	0	0	0	0	0	0
Zj01G007040	0.0768262	0	0	3.87856	0.562967	0.115876	0.0351976	0.0668019	5.10839	4.51941	0.0286674	0	0	2.2812	0.12196	0.118293	0.258182	0	0.587553	0.203911	0.138815	0.0442784	0.324082	2.41664	0.0825273	0.142865	0	0	1.16464	0.128758
Zj01G007050	0.701514	9.23267	0.987825	2.30132	1.73668	51.4934	4.11735	0.69241	0.526443	17.5555	10.7749	2.07196	1.77305	1.37616	6.14005	15.3752	14.8884	3.22691	4.14704	9.21916	2.94618	2.57887	3.59909	2.52956	4.94914	44.019	6.04893	0.932266	3.27486	23.9167
Zj01G007060	0	0	0	0.0271376	0.0617108	0.0254039	0	0	0.0738416	0.118897	0.0471365	0	0	0.0238151	0	0.0259339	0.0283012	0	0	0	0.159773	0	0	0.027404	0	0.0939626	0	0	0.116059	0.028228
Zj01G007070	4.90385	10.7252	29.1718	0	0.0712986	33.4012	50.2294	48.9344	0	0.480793	14.9656	16.9251	24.0089	0.330182	2.28599	25.5886	20.4691	17.7605	0.535768	9.42091	14.1348	8.14248	29.6135	0.18997	11.4762	19.6496	32.0101	48.1127	0.0536362	4.82683
Zj01G007080	388.595	240.411	286.78	225.353	313.795	468.726	293.407	256.825	237.877	277.84	309.284	220.432	246.883	183.316	185.538	471.236	520.103	322.34	227.488	238.637	301.352	239.021	281.002	214.72	188.449	438.067	346.555	334.214	258.781	341.688
Zj01G007090	0	0	0	0	0	0	0	0	0	0	0	0	0	0	0	0	0	0	0	0	0	0	0	0	0	0	0	0	0	0
Zj01G007100	0.0328036	0	0.0129477	0	0.0133543	0.0439796	0	0	0	0	0.542663	0.066776	0.0580995	0.195838	0.0347165	1.31324	0.820674	0.0581569	0.016725	0.0580444	0.503809	0.138645	0.449728	0.521865	0.0234919	0.823515	0.0118255	0.0116882	0.241107	0.0122172
Zj01G007110	0.247995	0.0152479	0	0	0	0.0138536	0	0	0	0	0.0565512	0	0	0.0129871	0	0.0141426	0.0154336	0	0	0	0.0248941	0	0	0	0	0.473979	0	0	0	0
Zj01G007120	1.18432	0.165667	0.00521328	8.71107	2.02176	0.380723	0.153298	0.0153129	9.8569	2.29469	0.405783	0.0424528	0.0093573	6.32065	1.85912	0.103946	0	0	1.12461	1.62663	0.473328	0.106574	0.00928612	5.54442	3.02682	0.536261	0.0380916	0.00470615	2.39059	1.00843
Zj01G007130	0	0	0	0	0	0	0	0	0	0	0	0	0	0	0	0	0	0	0	0	0	0	0	0	0	0	0	0	0	0
Zj01G007140	0	0	0	0	0	0	0	0	0	0	0	0	0	0	0	0	0	0	0	0	0	0	0	0	0	0	0	0	0	0
Zj01G007150	0	0	0	0	0	0.422175	1.06864	0.0202818	37.9049	2.38753	0	0	0	0	0	0	0	0	0	0	0	0	0	0	0	0	0	0	0.0107151	0
Zj01G007160	0	0	0	0	0	0.0236679	0	0	0.0687955	0	0	0	0	0	0	0	0	0	0	0	0	0	0	0	0	0	0	0	0	0
Zj01G007170	0	0	0	0	0	0	0	0	0	0	0	0	0	0	0	0	0	0	0	0	0	0	0	0	0	0	0	0	0	0
Zj01G007180	0.0169766	0	0	1.03942	0.0207336	0.0796619	0.0155556	0.0590461	1.24047	0.133157	0.0401202	0	0.00601358	2.26173	0.0179667	0	0	0	0	0	0	0	0	0	0	0.0420928	0	0	0.129978	0
Zj01G007190	0.0142526	0	0.025315	0	0.00870335	0	0	0.0247858	0	0	0.00265915	0	0.0227189	0	0	0	0	0	0	0	0	0	0.00751535	0.00772982	0	0	0	0.00761747	0.00654731	0
Zj01G007200	0.11058	0.224367	0.0581953	0.237559	0.0225087	0.0308864	0.0112582	0	0.0359111	0.0289113	0.139834	0.013822	0	0.237429	0.00650161	0.0189185	0.034409	0.0130698	0	0.00652224	0.260855	0.0637325	0.025915	0.299864	0.158382	0.245618	0.146167	0.0459675	0.0112885	0.00686401
Zj01G007210	0	0	0	0	0	0	0	0	0	0	0	0	0	0	0	0	0	0	0	0	0	0	0	0	0	0	0	0	0	0
Zj01G007220	0	0	0	0	0	0	0	0	0	0	0	0	0	0	0	0	0	0	0	0	0	0	0	0.0882538	0	0	0	0	0	0
Zj01G007230	0	0.0374948	0.12035	0.0727822	0.0827531	0	0	0	0	0.119579	0.0126418	0	0	0	0.0358548	0	0.26566	0.0720765	0.10364	0	0	0	0.178644	0.257238	0.0727864	0	0.0732796	0.108643	0.591405	0.189267
Zj01G007240	0	0	0.144566	0	0.0135552	0	0	0	0.0162198	0	0	0.0142695	0.766651	0	0	0	0.534622	0.0118063	0.0169765	0	0.0200543	0	0.269213	0	0.0119226	0.0103197	0.0480135	1.00844	0.0815777	0.0248018
Zj01G007250	0	0	0	0	0	0	0	0	0	0	0	0	0	0	0	0	0	0	0	0	0	0	0	0	0	0	0	0	0	0
Zj01G007260	0	0	0	0	0	0	0	0	0	0	0	0	0	0	0	0	0	0	0	0	0	0	0	0	0.147999	0	0	0	0	0
Zj01G007270	0.00971158	0	0	0.104317	0	0.00976521	0.00889865	0	0.0283846	0	0.0362384	0	0	0.210553	0.0308337	0.00996896	0	0	0	0	0	0	0	0.105341	0	0.0180595	0	0	0	0
Zj01G007280	0	0	0	0	0	0	0	0	0	0	0	0	0	0	0.140201	0	0	0	0.0675434	0	0	0	0	0	0	0	0	0	0	0
Zj01G007290	0	0	0	0	0	0	0	0	0	0	0	0	0	0	0	0	0	0	0	0	0	0	0	0	0	0	0	0	0	0
Zj01G007300	0	0	0.0320722	0.218204	0.297716	0	0.186137	0.0117757	0.08906	0.0318669	0	0.115351	0.122329	1.06595	0.243653	0.00695083	0	0.208885	0.455719	0.294749	0.00611749	0.00780531	0.0428464	0.389277	0.247311	0	0.197725	0.0434286	0.479035	0.151314
Zj01G007310	0	0	0	0	0	0	0	0	0	0	0	0	0	0	0	0	0	0	0	0	0	0	0	0	0	0	0	0	0	0
Zj01G007320	0	0	0	0	0	0	0	0	0	0	0	0	0	0	0	0	0.0123534	0	0	0	0	0	0	0	0	0	0	0	0	0
Zj01G007330	0	0	0	0	0	0	0	0	0	0	0	0	0	0	0	0	0	0	0	0	0	0	0	0	0	0	0	0	0	0
Zj01G007340	0.686966	0.0316784	0.067787	0.614919	16.1506	0.0575634	0.445869	0.0497776	1.29673	2.25632	0.213616	0.294402	0.182506	1.67286	0.393806	0.205675	0.192385	0.121791	12.5215	2.06645	0.672348	1.05581	0.181118	3.63258	0.338225	0.239526	0.495297	0.122386	2.55091	0.415757
Zj01G007350	43.2682	18.2962	16.6144	157.223	103.104	21.5679	22.2069	18.7967	97.643	57.6793	33.7625	18.4439	25.8081	79.8161	47.2834	30.7011	31.6046	17.4605	106.768	75.6762	33.3887	29.9094	34.9574	79.1191	30.956	24.9529	23.4152	30.3373	167.431	56.2573
Zj01G007360	11.0898	14.6703	24.7801	4.87696	5.00333	12.7778	10.042	12.4336	5.94873	5.1576	34.9648	30.0923	24.9564	8.78108	6.71054	13.3123	8.886	11.4913	3.63199	2.24395	32.3671	28.7847	14.5847	12.3121	10.4833	17.5655	12.0782	19.0504	4.67488	3.32363
Zj01G007370	75.1109	102.448	35.3384	44.828	53.5469	72.9042	63.337	51.0525	29.2662	50.5164	55.0248	54.6468	59.3491	63.5554	34.0503	60.2794	25.6644	54.0237	66.7702	36.9668	57.0989	69.572	34.1118	54.477	32.2739	69.7933	92.2414	41.4047	26.6119	47.6535
Zj01G007380	50.2878	43.0905	37.8813	32.1435	49.4362	36.0747	28.455	35.1248	65.3555	42.8906	62.6382	40.7138	43.7182	40.9095	32.0781	58.8051	31.4228	42.2373	27.5642	20.01	36.9926	33.8269	22.7535	39.6921	34.0694	49.2681	45.3562	37.6719	44.9617	18.6571
Zj01G007390	37.1426	63.6495	36.2541	33.4651	37.9806	38.4579	34.5912	32.567	26.9949	17.7862	32.399	39.1495	37.9214	20.3747	12.4337	31.3705	23.4199	33.3213	19.7456	6.92788	39.6047	39.3875	25.0637	26.8844	33.4974	35.7985	37.7812	25.5253	18.5841	13.285
Zj01G007400	29.0356	86.0954	32.2775	37.2153	13.2823	31.5279	78.5301	21.5474	24.2293	56.8693	39.4719	49.9086	43.4263	88.5095	50.2449	38.8474	7.92978	63.3537	74.5918	76.4056	42.6044	52.7421	10.4633	78.7213	63.9376	41.926	82.1196	41.1026	16.5644	46.3691
Zj01G007410	13.6146	16.9993	15.1291	4.34972	6.30993	13.76	17.7208	16.5127	6.73406	19.468	19.1225	26.5025	20.1067	10.6617	23.9403	19.7806	16.1114	23.7658	10.3588	24.5352	21.1306	21.5684	14.3579	11.7384	19.9499	23.37	17.0647	25.6729	11.0331	26.2109
Zj01G007420	0	0	0	0	0	0	0.0288664	0	0	0	0.0235108	0.0101257	0.100434	0.0593925	0.300065	0.0646767	0.0705804	0	0.144559	0.334463	0.0569225	0	0	0.0683429	0.169206	0.0878751	0.0340705	0.0336748	0.0289439	0.422387
Zj01G007430	9.60866	15.698	14.2221	29.5708	11.0366	12.3072	12.8571	12.2008	8.63688	13.7273	16.9597	14.5595	10.292	19.2291	13.8411	16.1257	15.6756	7.54409	24.845	24.5316	11.5055	12.0428	9.28881	14.062	25.1079	13.7202	12.2473	8.4776	7.95221	21.003
Zj01G007440	14.9735	21.6541	25.9439	26.5663	32.6597	17.7499	27.0018	19.7168	26.4261	18.9675	21.5816	21.0959	18.2505	34.2266	31.3895	21.0666	21.4355	16.3857	39.0739	35.2983	16.6825	19.6861	18.818	43.1725	39.7747	17.0358	18.4183	15.3919	23.4703	28.3821
Zj01G007450	5.24484	1.99262	0.463468	0.168171	5.54509	2.59755	1.57803	0	0.114399	0.3684	17.2925	3.47219	0.831879	7.0839	3.06531	21.5354	4.64761	2.66465	3.71182	0.581764	13.0128	6.04568	0.33022	4.58519	2.52271	15.5761	1.86252	0.334707	0.0719213	0.699713
Zj01G007460	7.16018	1.08765	1.03071	0.603222	0.411517	17.477	1.8782	0.488307	0.533446	0	8.35066	0.749081	1.13389	0.423494	0.208016	4.15055	0.975083	2.957	0.300642	0.208676	9.08161	0.614965	1.39177	1.18783	0.633419	6.52695	1.79167	1.08052	0.464361	1.31767
Zj01G007470	76.5145	48.5421	46.6685	38.2604	77.3909	49.9532	52.3928	27.3761	40.4674	48.6176	59.5923	45.0061	41.034	51.1302	67.1535	64.6372	56.449	36.7366	52.3446	64.3691	54.9296	48.2901	42.2256	47.2664	64.3326	48.9753	57.1197	37.7086	44.6994	77.8429
Zj01G007480	31.1254	48.3237	49.6883	19.3561	39.4755	51.6342	66.9122	44.486	25.6895	53.299	61.175	50.588	44.1241	33.9725	78.9504	57.8209	41.5718	50.1997	61.9678	77.5286	41.6673	37.5484	40.0009	34.6498	53.8075	52.9594	59.6916	44.2487	35.601	87.0822
Zj01G007490	6.05306	12.9853	15.2185	10.7287	11.0963	6.84881	8.86538	14.419	11.3255	32.0967	7.45857	12.0253	19.259	8.23545	17.6771	6.21348	7.73776	19.8797	9.4426	13.9898	10.3283	9.05802	11.0157	7.63604	9.33324	8.85055	15.7215	17.3398	12.8252	17.412
Zj01G007500	42.3714	353.861	557.217	14.8996	26.6457	116.664	74.8706	446.996	7.67341	205.747	150.574	264.074	210.008	26.389	30.935	100.449	127.516	304.929	16.4494	20.1521	162.353	253.171	53.3906	10.5382	16.1673	114.248	127.876	378.543	5.9335	52.0478
Zj01G007510	83.1233	81.5731	70.4367	37.1319	71.8518	96.9471	122.386	98.0363	73.4531	111.539	56.4631	59.0187	83.8762	65.8522	122.292	68.5176	92.8659	67.2944	88.7553	104.617	58.195	49.8048	106.512	32.766	57.7375	61.5072	97.0465	61.0017	58.9012	98.8175
Zj01G007520	0.0834662	0	0	0.304827	0.0815499	0.0335709	0	0	0.0243952	0	0.0373741	0	0	0.0786782	0	0	0	0	0	0	0.0452437	0	0	0.253498	0.017932	0	0	0	0.046011	0
Zj01G007530	0.175385	0.0970516	0.173063	0.109894	0.214198	0.484973	0.227665	0.152501	0.555327	0.0171955	0.119981	0.310044	0.248505	0.165324	0.0154678	0.300056	0.474795	0.419766	0	0	0.171653	0.0842355	0.524055	0.174386	0	0.0407681	0.0474193	0.0937369	0.120852	0.0979795
Zj01G007540	0	0	0	0	0	0.0472998	0	0.0818044	0.0916578	0	0	0.0100796	0	0.0147805	0	0	0	0	0	0	0	0	0	0	0	0	0	0	0	0
Zj01G007550	24.2372	2.77097	3.17128	1.82967	4.29852	8.30596	5.41575	3.49758	5.57838	5.50515	12.1416	9.77239	5.52856	4.05284	6.88504	10.47	9.40268	5.16292	5.10097	4.92415	11.1708	10.2786	8.73296	5.58742	5.82002	15.5707	3.20716	2.13887	3.16768	3.4395
Zj01G007560	0.040522	0	0.0479826	0.13058	0	0	0	0	0	0	0	0.0130244	0	0.0381975	0	0	0	0.0862091	0	0	0	0	0	0	0	0	0	0	0	0
Zj01G007570	0.141873	0.157015	0.223992	0.152393	0.202149	0.737061	0.259995	0.287844	0.621993	0	0.264698	0.456004	0.125638	0.200602	0	0.121361	0.0794635	0.150915	0.0361674	0	0.19226	0.245305	0.124683	0.256481	0	0.0879421	0.0767172	0.176927	0.086898	0
Zj01G007580	0.178157	0	0.210958	0.0956835	0.326376	0.268712	0.163244	0.774556	0.260355	0	0.232675	0.372206	0	0.0839686	0	0	0.399144	0.0947557	0	0	0.24143	0.20536	0.0939419	0.0966227	0	0.0828248	0.0963374	0	0	0
Zj01G007590	0.509379	0	0	0.416875	0.177744	0.121951	0	0	2.55222	0.028538	0.0633576	0.00779631	0	0.297241	0.0513413	0.024899	0	0	0	0	0.0219138	0.0279599	0.0255804	0.447277	0	0.0225532	0	0	0.111427	0
Zj01G007600	0.0771128	0	0	0	0	0.232616	0	0	0	0	0.143872	0	0	0	0	0	0	0	0	0	0.0696664	0	0	0	0	0	0	0	0	0
Zj01G007610	1.67062	0.109566	0.17584	0.252559	0.16625	1.61763	0.136069	0.430412	3.52649	0	7.8085	3.33714	1.18356	0.478269	0.0523866	5.48768	6.37675	1.14524	0.189283	0	4.53908	4.9498	2.30996	1.62419	0.03988	4.53344	1.25804	0.925956	0.591219	0
Zj01G007620	0.176258	0.0731508	0.0260886	0.307656	0.40362	0.11077	0.121128	0.22989	0.38637	0.414745	0.0904337	0.23369	0.187306	0.24922	0.0233171	0.158313	0.222125	0.468728	0.101099	0.0467821	0.258761	0.177775	0.185881	0.191185	0.0473344	0.0614563	0.309759	0.164856	0.161938	0.0492335
Zj01G007630	85.462	71.5435	88.2859	53.3627	103.265	89.1048	67.4607	48.3788	80.1374	143.403	95.5498	33.1121	78.4086	73.9344	143.673	100.071	74.4803	65.8078	116.004	111.926	36.1903	29.1098	60.057	56.5533	144.911	75.0641	56.2129	132.487	102.85	139.737
Zj01G007640	0.100322	0	0.118792	0	0.122523	0	0	0	0	0	0.336911	0.0644898	0.213219	0	0.212344	0.10298	0	0	0	0	0	0	0	0	0	0.186557	0.108496	0.321709	0	0
Zj01G007650	0	0.0668767	0.071553	0.0649081	0.221401	0	0	0	0	0	0.0901933	0.0971119	0.192646	0.113922	0.0639515	0	0	0	0	0	0.109185	0	0	0	0	0.280926	0.196055	0.193778	0.333109	0.202548
Zj01G007660	15.6308	6.18236	7.57735	9.57806	6.98256	14.5568	6.03175	3.51184	9.96487	3.7027	16.0592	7.44326	3.62311	14.1656	4.41314	21.4024	12.956	5.66322	6.17765	2.70083	6.96593	4.29276	4.45294	21.1648	11.9733	14.8748	8.62244	4.34524	5.78291	3.07678
Zj01G007670	140.919	622.951	198.184	69.9426	20.6103	242.412	1203.72	176.124	10.0375	39.9234	191.221	175.45	70.0177	10.7408	14.7307	82.5756	28.3053	188.366	14.8543	64.9773	174.035	240.77	14.7749	5.82203	18.7143	146.864	610.074	96.5879	31.5734	20.5578
Zj01G007680	19.0312	20.8843	16.5204	14.252	14.6659	19.4327	35.4289	12.1896	13.5338	5.12463	15.4681	18.7729	18.5292	18.748	12.4534	17.2793	15.1483	19.018	17.8551	9.66135	18.0652	16.9163	16.3388	14.0285	11.0711	13.8445	28.6988	13.7529	17.1525	10.497
Zj01G007690	2.49917	0.718069	2.63207	0.722744	0.807084	1.63102	0.638551	4.36705	0.983296	0.466497	1.21053	0.838031	0.970396	0.826798	0.495921	0.949694	2.49001	4.95903	0.551343	0.267882	1.40029	1.14954	3.73801	0.625576	0.20651	2.27903	0.857627	1.82376	1.24742	0.22822
Zj01G007700	20.7725	16.6753	12.6847	4.07463	7.94995	15.776	8.38371	8.76056	6.74095	3.51684	24.9068	15.3137	11.3839	6.93697	10.2452	20.2638	12.0851	7.77971	6.1039	4.81667	23.4822	20.0439	4.68854	3.83483	6.48718	26.0296	6.48191	6.24442	5.39504	8.30716
Zj01G007710	9.44185	11.9291	7.58539	14.2406	24.4914	10.8103	13.4749	7.74974	14.4494	9.17525	16.2337	8.90733	9.23452	22.3424	22.2546	14.1236	12.6048	8.94739	22.1954	20.5806	10.1908	8.86094	10.0161	22.4467	41.9463	10.3587	15.0006	8.1277	30.7583	20.2587
Zj01G007720	7.23318	7.28707	5.77632	80.4827	121.151	5.1226	3.32487	4.80585	29.8501	13.0337	6.32166	3.44481	4.95413	46.1874	27.3138	3.37943	2.15352	1.73822	19.297	25.7167	1.84535	1.44039	7.90685	43.5296	54.2089	5.67523	4.70395	4.72637	87.4074	47.8188
Zj01G007730	0	0	0	0	0	0	0	0	0	0	0	0	14.9089	0.39595	0	0	0	3.12771	0	0	0	0	0.620169	0.364495	0	0.0781112	0	0	0.308735	0
Zj01G007740	0	0	0	0	0	0	0	0	0	0	0	0.0527179	443.328	0	0	0	0	39.8666	0	0	0	0	114.594	0	0	0	0	6.04863	0	0
Zj01G007750	0.142723	0.157955	0.202799	0	0	0.0287022	0	0	0	0	0.340841	0.128445	0	0	0	0.175806	0.0639513	0.0607274	0	0	0.386821	0.032903	0.0301029	0	0	0.265405	0	0	0	0
Zj01G007760	50.4689	20.1956	42.7745	17.393	24.9062	60.7084	18.2493	24.5065	18.1556	21.1013	64.5789	26.64	26.4679	19.7428	19.8798	45.1242	30.6539	16.7648	17.2254	17.9185	41.1004	33.552	18.3332	15.2369	18.4501	45.4575	20.4117	24.1554	16.9297	20.1057
Zj01G007770	30.7216	32.1866	26.8393	43.2633	47.2227	54.1574	38.4835	41.1564	40.7148	28.8897	69.2897	35.8639	22.3748	67.0043	50.5629	70.7702	39.7041	25.5586	71.5056	66.2353	29.5618	31.3782	19.8611	46.9119	92.8872	42.2531	26.3457	24.5848	41.828	61.0781
Zj01G007780	40.1253	36.1971	116.222	29.8875	27.4545	60.6887	7.70415	60.4847	19.0021	5.53738	50.8056	76.0788	29.6363	10.4823	2.41452	59.351	60.4257	38.4397	3.80691	0.762225	52.538	73.4699	59.8143	19.1746	2.4165	60.1827	12.0781	48.9792	24.0687	1.94303
Zj01G007790	4.89071	3.46543	4.82007	7.92806	9.25092	2.90865	4.16709	7.72723	6.42811	3.29806	3.89471	7.36133	7.19377	20.8863	5.64932	3.01526	1.83733	3.64803	57.3821	4.22669	4.24331	3.17968	12.8943	19.5861	12.7977	4.63054	3.74117	4.73371	9.91828	2.56561
Zj01G007800	68.2562	57.1796	81.7004	65.9766	72.9538	83.3699	42.7388	71.4492	76.225	88.6362	72.6758	32.3125	33.7299	73.305	67.2698	62.6699	29.9756	38.9306	139.728	107.825	58.3177	51.2026	35.8177	147.136	79.6895	61.2824	44.3889	46.3376	62.4838	121.938
Zj01G007810	58.8846	35.8351	39.9751	24.3652	51.4302	66.7178	32.7819	35.3855	31.7527	49.628	62.2996	34.0994	36.8534	28.2204	32.0581	57.7571	51.4937	36.137	29.6617	29.3796	40.0906	42.8303	43.0292	31.859	38.9638	61.4299	40.108	35.6325	42.8838	44.5995
Zj01G007820	28.69	10.0127	13.1578	11.1479	18.0173	26.7996	10.9784	11.2448	16.2388	8.43866	22.9825	15.0372	12.4147	15.7502	16.4179	28.3627	27.8778	12.3981	15.9575	13.9894	17.5006	14.719	14.5551	17.2102	16.0808	29.3282	15.8665	16.0307	22.4652	27.2594
Zj01G007830	2.21877	0.818522	0.325281	10.9858	35.4079	1.08364	0.638956	2.16812	0.957299	0.671257	0.34694	0.237716	0.336834	3.20695	15.9227	0.629043	0.686463	0.561946	55.011	80.9432	0.171815	0.073073	3.25358	49.6004	177.576	0.766256	13.0034	5.53396	16.2498	69.6021
Zj01G007840	22.2001	11.2572	7.16927	56.8405	38.9441	15.5853	15.9405	14.3196	65.2984	18.7582	13.4801	10.3918	10.8521	57.1485	34.644	18.8108	15.0116	11.6357	57.8494	55.8805	9.29883	8.04916	17.4952	70.5331	43.0122	12.4975	12.8776	12.6417	92.9706	34.275
Zj01G007850	77.8317	31.3335	17.2186	55.0713	68.7731	30.7307	41.3851	25.4691	106.739	25.785	33.6835	27.1189	36.7945	29.064	46.0137	24.1651	29.5681	36.4985	32.7256	33.066	38.941	32.2267	32.7357	43.1607	52.0309	34.5373	33.4128	31.5326	40.8838	32.4245
Zj01G007860	18.6066	5.44751	3.92695	7.64951	14.0694	9.09141	3.42261	3.88534	7.90742	6.53039	10.3298	5.30723	5.97266	10.1681	7.09343	12.2912	11.9662	7.761	9.71804	6.15232	7.09608	6.47856	26.9486	8.67123	6.37495	9.05588	6.72018	6.11971	8.27483	4.5635
Zj01G007870	201.889	14.6057	14.43	20.1476	35.6648	104.241	9.87983	14.4539	67.2142	10.3072	164.059	32.4542	18.739	37.3733	14.6206	211.794	84.9266	12.724	18.3821	9.5991	72.9573	49.6503	54.1902	68.1631	23.708	97.7998	10.1427	9.24446	45.301	5.14517
Zj01G007880	30.8084	30.7957	29.5741	20.3575	38.1825	31.0967	29.2661	21.7936	20.5683	25.0634	26.8898	24.9234	32.6145	26.7283	40.3481	24.024	28.8996	27.3645	26.2471	34.0498	30.6605	20.0171	28.2916	21.1628	26.6714	24.1376	27.9325	26.2732	21.0839	42.7776
Zj01G007890	130.06	27.6445	28.8621	9.75663	35.3152	75.8316	39.6098	27.6429	29.775	111.253	96.7672	24.4472	35.8647	18.8916	79.2618	70.6989	85.2969	28.011	20.0432	47.7964	79.6135	49.1325	37.5911	15.1853	45.8096	53.7913	36.184	27.9696	30.6628	68.1775
Zj01G007900	39.6811	34.5688	36.0362	41.8631	76.6987	22.8679	29.2692	40.1241	47.4394	31.8641	23.9269	38.2927	48.0849	72.4968	32.9569	27.8494	30.1272	30.4655	85.7376	38.8222	31.3308	37.745	36.4237	68.8871	31.7285	31.3236	38.271	35.0525	44.1734	27.9933
Zj01G007910	13.9829	10.649	7.46482	14.6124	13.054	9.17482	6.57994	5.77009	13.4035	1.84031	8.87002	5.13419	5.38966	21.469	2.28245	7.12808	6.6106	4.1849	18.2339	3.57293	9.18541	7.97702	10.2724	12.6735	5.16808	14.1691	8.1763	8.30933	7.66456	0.714959
Zj01G007920	0.379197	0	0.224506	0	0.115778	0.381291	0	0.16486	0	0	0.389114	0.0609399	1.00741	0.268083	0	0	0.318583	0.100841	0	0	0.256935	0	0.0999749	0	0	0.793294	0	0	0	0.10592
Zj01G007930	36.6826	15.0096	12.5415	4.85594	18.9298	42.34	26.5109	11.0064	20.7633	33.2804	52.1974	15.9834	11.5298	14.4888	47.9804	47.0684	65.5445	10.1673	24.8931	51.698	25.5554	30.075	34.3264	21.1555	30.6635	40.2321	14.5277	14.3589	13.1724	51.9537
Zj01G007940	0.0451228	0	0.106861	0	0.275543	0.272232	0.28942	0	0	0	0	0	0.287706	0	0	0	0.15164	0	0	0	0.122296	0.0520127	0.0951726	0	0	0.0839098	0.0975995	0	0	0
Zj01G007950	0.0865904	0	0	0	0	0.0290229	0	0	0	0	0.204635	0	0.0613452	0.0272077	0	0.148142	0.258663	0	0	0	0.0260762	0	0	0	0	0.268371	0.0624309	0.123412	0	0
Zj01G007960	5.64915	2.95323	0.268913	46.3792	4.64577	7.79264	3.04334	4.34432	9.04377	4.14147	6.27091	0.711692	1.35752	34.9208	5.25755	2.21464	3.75239	1.9024	31.9143	20.4942	10.6946	2.58506	8.47232	23.3094	85.3535	14.8866	4.91215	0.819297	3.86004	8.91268
Zj01G007970	19.0247	16.5694	19.7291	22.3357	23.8315	17.9085	15.17	14.9008	16.1103	7.85973	16.1637	13.9525	17.1727	17.4978	14.9784	18.0788	15.3366	14.7461	15.9533	16.5677	17.8555	14.5335	16.1092	13.3038	12.9483	18.6589	16.3201	15.7495	14.5073	15.061
Zj01G007980	9.96249	4.72531	7.60992	3.00971	4.34543	10.8449	2.97493	1.74025	2.14485	1.09886	8.67962	2.54453	1.70147	1.38349	3.15362	6.02634	6.17786	1.86874	3.46943	6.61057	9.7237	4.30638	2.18102	1.80908	1.1944	12.9435	3.89607	2.92376	1.51189	6.03766
Zj01G007990	55.3114	62.7707	36.1886	54.7132	43.2026	59.9845	87.0461	61.8433	42.1965	30.5891	55.7142	86.7905	79.1348	41.0627	29.3015	45.101	48.5177	95.0025	36.8044	24.982	54.6002	54.1033	36.218	38.4379	38.7714	69.0358	93.7833	84.6104	36.6059	33.8327
Zj01G008000	66.3432	126.271	145.209	15.4874	17.5396	93.4926	112.957	107.653	8.78867	29.5523	80.8365	132.546	78.5255	14.5927	17.5681	60.0391	53.5972	87.9669	12.5358	19.5372	108.887	106.958	38.754	10.2685	19.2788	98.4992	108.886	97.6843	7.59953	17.5299
Zj01G008010	0.324176	0.26908	0.143948	0.13058	0.692855	0.162983	0.0371301	0.211408	0.29609	0	0.22681	0.208391	1.76554	0.229185	0	0.41596	0.453929	0.172418	0.61981	0	0.256263	0.233547	0.29914	0.0879077	0	0.0753543	0.350593	0.08663	0.186149	0.090551
Zj01G008020	113.322	96.0996	103.799	73.5251	93.1499	130.222	151.7	110.846	71.9156	71.1633	119.497	124.399	125.763	65.2228	85.8543	125.467	170.654	104.269	62.1728	82.7629	90.0778	80.2176	104.126	56.196	78.834	116.009	125.643	140.386	67.478	105.63
Zj01G008030	267.611	99.9817	668.452	138.684	395.673	1174.23	249.393	1416.76	219.754	310.502	289.376	339.517	1031.44	123.23	160.214	752.67	3374.36	953.048	73.8851	215.134	306.681	543.783	2547.46	173.67	149.399	167.002	103.076	1333.59	290.913	196.452
Zj01G008040	22.1399	39.9134	22.653	41.9896	35.2839	33.1137	44.0905	22.512	38.0933	23.9926	32.3838	26.5415	27.2879	25.8773	34.1519	26.1415	20.0861	23.7011	33.7969	33.5576	26.3796	25.9171	20.4638	38.9273	31.5556	26.5175	42.3338	22.0812	37.034	28.1089
Zj01G008050	95.1381	54.0398	63.7263	46.2886	74.9724	53.9552	47.4305	59.5658	67.7115	36.8025	40.2049	52.0706	47.6268	46.3849	51.029	48.3904	37.3008	43.2512	51.5304	52.9565	69.2137	59.7659	42.6476	69.7563	28.4394	59.2378	43.55	48.9001	70.365	54.1056
Zj01G008060	0	0	0	0	0	0	0	0	0	0	0	0	0	0	0	0	0	0	0	0	0	0	0	0	0	0	0	0	0	0
Zj01G008070	0	0	0	0	0	0	0	0	0	0	0	0	0	0	0	0	0	0	0	0	0	0	0	0	0	0	0	0	0	0
Zj01G008080	0	0	0	0	0	0	0	0	0	0	0	0	0	0	0	0	0	0	0	0	0	0	0	0	0	0	0	0	0	0
Zj01G008090	6.9001	93.3917	31.9406	40.5312	41.09	21.4699	161.177	94.4187	17.3477	39.2829	8.78752	152.765	129.882	18.9467	14.916	9.26033	10.1772	136.752	7.91561	11.4633	57.9511	99.4653	20.402	17.6024	80.2434	12.0353	69.5383	84.3015	18.8189	15.9616
Zj01G008100	0	0.0583465	0	0	0	0	0.096614	0.0916821	0	0	0	0.0677801	0	0	0	0	0	0.0560799	0	0	0	0.0607699	0	0	0.283161	0	0	0	0	0
Zj01G008110	2.66252	1.82413	4.50389	0.340469	1.3936	0.254974	0.0580869	0.110244	0.463209	0	0.922545	1.22254	0.606302	0.17927	0.469631	0.520588	0.63912	0.539468	1.16357	0	0.916348	0.365365	0.334272	1.23772	0.136195	2.82925	1.23406	0.813153	1.33959	1.34577
Zj01G008120	0.0267697	0	0.158492	0	0	0	0	0	0	0	0.00998902	0.00860422	0	0	0	0	0.149938	0.0284758	0.040946	0	0.0241847	0	0	0	0	0	0	0	0	0
Zj01G008130	4.58993	4.77347	7.21024	1.4989	4.88738	5.63575	2.85313	7.96202	4.31446	3.58203	2.12153	3.01728	3.86044	1.02187	1.76973	6.07297	6.04596	3.59437	2.15204	1.70188	8.07461	8.62742	9.62024	2.76453	3.36962	4.99685	2.10781	3.08184	2.384	3.20845
Zj01G008140	0	0.0482528	0	0	0	0	0	0	0	0.205185	0	0	0.0463325	0	0	0	0	0	0	0.0462886	0	0	0	0	0	0	0	0.0932095	0.0400574	0
Zj01G008150	0	0	0	0	0	0	0	0	0	0	0	0	0	0	0	0	0	0	0	0	0	0	0	0	0	0	0	0	0	0
Zj01G008160	0	0	0	0	0	0	0	0	0	0	0	0	0	0	0	0	0	0	0	0	0	0	0	0	0	0	0	0	0	0
Zj01G008170	0.0468622	0	0	0	0	0	0	0	0	0	0	0	0	0	0	0	0	0	0.0358394	0	0	0	0	0	0	0	0	0	0	0
Zj01G008180	0	0	0	0	0	0	0	0	0	0	0	0	0	0	0	0	0	0	0	0	0	0	0	0	0	0	0	0	0	0
Zj01G008190	0	0.0292479	0	0	0	0	0.0242153	0	0	0	0	0	0	0	0	0	0	0	0	0	0	0	0	0	0	0	0	0	0	0
Zj01G008200	0.685005	0.693865	0.811122	0.33672	1.12019	0.431952	0.500004	1.07011	0.933184	0.61469	1.26504	1.60091	1.86303	0.590988	0.675802	1.01303	1.65174	0.827462	0.728103	0.43142	5.3809	4.85804	6.67304	2.25424	2.61908	0.0647708	0.0502253	0.0620524	0	0.0259444
Zj01G008210	0	0	0	0	0	0	0	0	0	0	0	0	0	0	0	0	0	0	0	0	0	0	0	0	0	0	0	0	0	0
Zj01G008220	0	0	0	0	0	0	0	0	0	0	0	0	0	0	0	0	0	0	0	0	0	0	0	0	0	0	0	0	0	0
Zj01G008230	0	0.098303	0.0175295	0.0477047	0.14464	0.0148857	0.0271294	0	0.0649024	0	0.011048	0.0047582	0	0.0139547	0	0	0	0.0157474	0	0	0	0	0	0.0642306	0	0	0	0	0.12241	0
Zj01G008240	0	0	0	0	0	0	0	0	0	0	0	0	0	0	0	0	0	0	0	0	0	0	0	0	0	0	0	0	0	0
Zj01G008250	0	0	0	0	0	0	0	0	0	0	0	0	0	0	0	0	0	0	0	0	0	0	0	0	0	0	0	0	0	0
Zj01G008260	0	0	0	0	0	0	0	0.0562432	0	0	0	0	0	0	0	0	0	0	0	0	0	0	0	0	0	0	0	0	0	0
Zj01G008270	0	0	0	0	0	0	0	0	0	0	0	0	0	0	0	0	0	0	0	0	0	0	0	0	0	0	0	0	0	0
Zj01G008280	0.0111951	0.0991195	0.0132563	0.0240505	0.136726	0.123827	0.0205161	0	0.114523	0.0131714	0.00417743	0.00719659	0	0	0	0	0	0	0	0	0.0707985	0.103236	0.035419	0.133576	0	0	0	0.0119668	0	0
Zj01G008290	0.0202214	0.0223795	0	0	0.0246964	0	0	0	0	0	0.00754552	0.00649947	0.0214888	0.0381227	0	0	0	0	0	0.0214685	0.0365373	0.116545	0	0.0219339	0	0	0.0218692	0.0432303	0	0
Zj01G008300	0	0	0	0	0	0	0	0	0	0	0	0	0	0	0	0	0	0	0	0	0	0	0	0	0	0	0	0	0	0
Zj01G008310	2.9099	1.77454	3.09405	1.27578	2.68353	1.85113	0.380903	0.826193	1.12821	0.069869	1.44037	1.25978	1.32527	0.167937	0.0628489	1.70687	1.13091	1.57926	0.454171	0.252193	2.95081	2.0536	1.69095	1.48155	0.829304	0.0552165	0.0642249	0.253916	0	0
Zj01G008320	0.12525	0	0	0.201805	0	0	0	0	0	0	0.0467365	0.0201286	0.0665503	0	0.066277	0.128569	0.0701526	0.0666161	0	0.0664873	0	0.144375	0.462308	0.135857	0	0	0	0	0	0
Zj01G008330	0	0	0	0	0	0	0	0	0	0	0	0	0	0	0	0	0	0	0	0	0	0	0	0	0	0	0	0	0	0
Zj01G008340	1.83413	4.00257	10.0026	10.1281	12.8407	3.27291	0.923146	8.58053	6.34226	1.67162	1.17601	9.03374	9.22387	0.974036	0.136696	2.12139	5.32458	11.5412	0.158052	0.082278	13.1861	12.3278	13.9212	1.98946	0.388497	1.60929	0.195565	1.73964	0.664552	0
Zj01G008350	3.88922	6.01335	12.5516	11.6522	12.9691	2.77966	1.60714	8.65331	7.52245	2.84864	1.14535	10.5397	9.1169	1.0603	0.201766	2.44626	6.40693	12.5532	0.233287	0.121444	15.622	13.8008	16.4665	2.77104	0.286714	1.52446	0.391748	2.1194	0.718151	0.0213012
Zj01G008360	6.18882	9.17319	22.7045	2.73031	6.07373	9.66787	1.77212	10.2821	1.21128	0.845153	3.05162	6.19844	4.87383	0.572963	1.28655	3.80036	5.19955	6.99469	0.507118	1.70129	7.63797	12.6115	15.9088	0.958993	0.949726	4.82953	3.10752	8.03297	2.13225	2.16088
Zj01G008370	7.55387	14.4329	24.8087	1.76058	6.44048	10.1036	2.61191	8.5511	1.45799	0.838428	3.1112	8.36033	6.43702	0.403049	0.754186	5.19376	6.86528	9.62718	0.872009	2.57237	10.301	12.8966	20.8927	0.85028	0.688961	5.03575	4.93247	8.15069	1.89872	2.78679
Zj01G008380	0	0	0	0	0	0	0	0	0	0	0.023801	0	0	0	0	0	0	0	0	0	0	0	0.067267	0	0	0	0	0	0	0
Zj01G008390	0	0	0	0	0	0	0	0	0	0	0	0	0	0	0	0	0	0	0	0	0	0	0	0	0	0	0	0	0	0
Zj01G008400	0	0	0	0	0	0	0	0	0	0	0	0	0	0	0	0	0	0	0	0	0	0	0	0	0	0	0	0	0	0
Zj01G008410	3.78041	20.0826	55.9056	13.8967	27.2917	12.671	4.6956	24.2518	2.45538	1.38375	3.91846	25.6248	6.96343	0	0.0889082	12.3317	16.8452	12.064	0.256995	0.356761	15.2552	32.4402	13.4665	0.0911238	0.631703	5.38967	6.35983	5.29817	0.308735	0.469319
Zj01G008420	4.43152	27.4108	61.859	17.0036	23.7435	9.07267	4.38269	22.9901	3.62726	0.689326	4.07836	24.3306	6.713	0	0.0338218	10.946	15.4654	12.2041	0	0.0791678	17.0537	23.7113	9.08854	0.335091	0.263194	5.58632	8.38711	8.59714	0.548084	0.130926
Zj01G008430	0.14097	0.109211	0.267079	0.0302845	0.120517	0.467771	0.025834	0.245153	0.103006	0.0165855	0.0578628	0.144992	0.104864	0.0132884	0.0298382	0.101294	0.189498	0.389882	0.0862492	0.0299329	0.152829	0.373739	0.550066	0.122327	0.0151431	0.0655366	0	0.165755	0.0518069	0
Zj01G008440	518.479	1040.67	1201.14	277.016	393.124	2276.06	1392.46	1651.25	527.76	1732.04	762.502	1120.01	726.763	709.164	1350.24	1401.72	614.165	1362.04	1070.1	1639.94	778.359	1396.68	533.508	542.893	1093.02	1423.07	866.496	1934.23	1233.05	1851.61
Zj01G008450	70.5654	138.926	185.385	57.2931	97.1022	89.0004	162.921	168.551	57.661	126.943	88.2159	176.854	154.828	67.49	130.6	68.5843	81.5341	134.211	75.2718	94.8666	122.658	120.821	95.7013	53.2603	72.5105	88.2278	149.419	166.332	94.9361	139.259
Zj01G008460	51.9706	10.0433	59.7782	8.1504	47.1265	58.6988	10.0272	29.9053	18.221	46.5204	61.1231	26.2022	19.3278	22.8593	41.4427	61.2152	125.448	51.7947	50.9148	35.5425	38.9602	40.1718	48.4948	28.2067	35.7983	61.6167	20.9482	30.5275	60.2546	34.1671
Zj01G008470	19.7038	4.94417	1.59127	46.2698	28.4778	21.3464	3.34464	4.23188	60.1105	1.19649	12.1839	0.840521	5.63514	131.435	12.012	11.2408	2.90905	1.66131	17.9718	12.8791	7.36651	2.2189	10.3036	60.5126	48.0867	20.2116	4.37971	2.50413	15.5001	6.53352
Zj01G008480	126.299	129.018	95.7525	94.6971	115.357	119.031	52.8066	87.2075	75.3658	39.603	92.2637	96.1797	69.4619	54.6346	58.0089	105.523	110.175	74.1937	74.5716	67.5344	148.94	189.149	120.761	106.393	35.7888	118.334	69.8446	61.2012	132.091	81.6565
Zj01G008490	0.426058	0.829239	2.78345	0	0.0179429	2.62955	0.915406	1.73735	0.0429401	0.259277	5.84943	0.373048	6.97879	0.0553954	0.077742	0.331782	2.45218	3.1881	0	0.0935863	9.45032	0.999161	5.79466	0.0637435	0.189383	3.25113	1.001	2.29282	0.0539921	0.0984903
Zj01G008500	42.7019	81.2914	109.825	25.9429	41.2046	83.9978	61.1438	212.389	24.3793	78.3627	106.382	140.052	98.1657	15.8428	38.0773	83.7056	71.1246	102.765	15.2339	33.1755	106.175	113.799	89.2787	15.2594	29.2877	88.5526	58.8378	128.019	28.9383	45.0682
Zj01G008510	42.887	71.4998	99.3463	22.8861	32.4431	60.5021	46.4611	164.51	18.1742	70.7915	82.2165	105.471	76.1368	13.1452	29.9038	61.7176	57.9271	81.4647	13.3575	24.7562	92.155	96.7629	74.0146	21.7717	25.8834	84.9386	45.7884	99.6523	23.692	39.4889
Zj01G008520	34.9665	20.9318	16.6054	33.0997	40.6765	36.2729	28.9963	20.6972	32.7629	22.6862	44.6855	26.0954	30.1972	42.0053	41.3018	47.7314	54.6721	32.3861	51.9313	38.6902	26.6723	19.6743	35.9999	42.3311	55.4996	41.6904	24.9445	30.1774	43.5689	51.9537
Zj01G008530	13.8525	7.02007	8.64969	7.27498	14.0193	19.0521	25.5547	21.3857	12.7981	39.8419	14.7053	19.9339	32.3118	26.5015	41.9888	15.4169	19.483	19.0667	21.4074	51.398	9.37226	8.27866	33.5981	13.2723	26.9036	10.7682	15.6673	22.3313	15.077	39.1853
Zj01G008540	6.47009	1.60061	2.41106	2.80037	3.7418	5.56822	2.47602	2.21726	2.55848	2.01501	4.42383	1.87163	3.9636	3.10328	3.56468	4.10214	4.73239	3.01613	2.82339	2.30318	3.97137	2.52257	3.37153	3.63287	3.00495	4.38803	2.81951	2.25789	2.95473	1.74348
Zj01G008550	3.44437	2.06482	2.03926	1.54157	1.40221	4.61786	2.49854	2.74537	2.09731	2.87045	3.37379	2.1219	3.05022	1.35283	2.73393	3.38834	4.50146	2.59525	2.63419	2.2855	3.37108	2.8123	3.32972	1.86804	2.31248	2.0016	2.01773	1.9943	1.45041	1.76386
Zj01G008560	3.6537	1.87966	2.75469	1.18045	2.40544	3.97525	2.22319	2.25862	1.77286	2.16613	3.81848	2.08724	2.9272	1.37226	2.70372	3.97029	4.57252	2.56573	1.28799	1.96982	3.63612	2.69805	4.42513	1.71839	1.8091	3.76876	1.89854	2.18161	1.79644	1.96142
Zj01G008570	0	0	0	0	0	0.197908	0.090173	0	0.0479385	0.0385943	0.024481	0.0210872	0.0348597	0	0	0	0	0	0	0	0.177815	0.0378124	0	0	0	0	0	0.0350645	0	0
Zj01G008580	5.66144	16.6062	9.28215	27.3442	13.0067	7.44431	24.1602	27.6086	11.4556	11.4119	8.1104	18.2986	20.1104	23.5859	10.1396	8.53435	5.89846	34.5332	19.923	15.3838	12.1609	7.98623	8.18338	22.8888	21.6044	8.61378	17.512	22.133	16.4047	14.8186
Zj01G008590	20.1931	33.6375	11.3392	165.879	54.8016	15.4901	44.0634	32.7141	66.5699	158.11	12.9443	24.0272	24.556	37.0705	23.1532	17.6977	17.5748	27.1772	33.3472	39.2001	14.8065	17.5609	24.3093	35.0206	23.7449	30.6003	27.4057	25.8534	70.2457	15.2245
Zj01G008600	196.227	100.885	174.326	75.0576	135.945	328.885	182.239	182.188	164.612	213.654	203.21	163.76	144.925	131.254	212.651	201.007	258.436	143.653	156.33	205.07	153.894	175.715	198.956	155.362	149.244	230.109	163.533	232.499	137.798	222.675
Zj01G008610	5.82723	4.14512	1.65467	2.38936	3.99377	3.74697	1.10622	1.00842	3.68138	0.178947	2.38369	1.11828	0.585912	1.65774	0.130786	8.61634	5.40956	1.40556	1.06143	0.0706465	4.78359	5.32539	2.55639	2.91806	0.173596	8.96245	1.71688	0.447097	1.54588	0.0318636
Zj01G008620	16.8068	11.1284	4.22882	18.3293	29.4631	11.3216	4.30971	4.15236	19.342	2.94243	8.61018	5.43173	2.88738	15.1829	3.98652	29.7925	15.6104	6.82052	12.5308	1.1473	10.4046	10.1432	7.82562	18.8106	3.36093	25.5311	5.81018	2.76133	21.6254	1.5064
Zj01G008630	0.977457	0.772697	0	1.04993	0.682154	0.982855	0.383845	0	2.85687	0.821433	0.20842	0.179526	0	0.39488	0	3.72677	1.09495	0.297072	1.2815	0.148249	0.126153	0.160958	0	1.51463	0	2.07733	0.302031	0.298522	1.28292	0.156017
Zj01G008640	0	0	0	0	0	0	0	0	0	0	0	0	0	0	0	0	0	0	0	0	0	0	0	0	0	0	0	0	0	0
Zj01G008650	0	0	0	0	0	0	0	0	0	0	0	0	0	0	0	0	0	0	0	0	0	0	0	0	0	0	0	0	0	0
Zj01G008660	0	0	0	0	0	0.0252189	0.114905	0	0	0	0	0	0	0	0	0.205961	0.0561902	0.0266788	0.0767241	0	0	0	0	0	0	0.163237	0	0.0804272	0	0
Zj01G008670	0	0	0	0	0	0	0	0	0.0518921	0.0417773	0.0265001	0.0228263	0	0.033472	0	0.10935	0.119332	0	0.108627	0	0.03208	0.0409309	0	0	0	0	0.0768051	0	0	0
Zj01G008680	0	0	0	0	0	0	0	0	0	0	0	0	0	0	0	0	0	0	0	0	0	0	0	0	0	3.17734	0	0.0869711	1.56981	3.90902
Zj01G008690	0	0	0	0	0	0	0	0	0	0	0.00520346	0	0	0	0	0	0	0	0	0	0	0	0	0	0	0.0129658	0	0	0	0
Zj01G008700	0.126014	0	0.447643	0.0676786	0.230851	0.12671	0.0577327	0	0.184154	0	0.0235108	0.101257	0.0669561	0	0	0.0646767	0.141161	0.0670223	0.770984	0.0668927	0	0	0.0664467	0.273372	0	0	0	0.0673496	0.0578878	0
Zj01G008710	0	0	0	0	0	0	0	0	0	0	0.00791738	0	0	0	0	0.0108901	0	0	0	0	0	0	0	0	0	0.0493207	0	0	0	0
Zj01G008720	5.35375	0.725103	0.155161	0.472524	3.05208	1.43994	0.394507	0.292984	0.984823	0.011012	0.0523881	0.00300836	0	0.0176456	0	0.00960777	0	0	0.0572651	0	10.2739	7.8435	3.78048	23.6144	5.32877	4.82994	0.637712	0.100048	0.128989	0
Zj01G008730	1.72219	0.219921	0.235299	0	0.485379	1.33208	0	0	0	0	0.494329	0	0.281559	0	0	0.339967	0	0	0	0	1.49604	0.610815	0.209563	0.215543	0	1.78604	0.429813	0.0708034	0	0
Zj01G008740	1.35962	0	1.71727	0.0973622	0.332101	0.546852	0.498325	1.73392	0.397385	0	2.60433	3.46689	1.15587	0.0854418	0	2.60522	2.63995	0.48209	0	0	3.52121	4.49271	1.14708	1.0815	0.0973677	1.17989	0.882248	1.16267	0.582941	0
Zj01G008750	0	0	0	0	0	0	0	0	0	0	0.0172132	0	0.196086	0	0	0	0	0	0	0	0	0.106347	0.389188	0	0	0	0	0	0	0
Zj01G008760	33.8499	22.3085	58.9477	14.9266	60.9856	54.3565	2.56527	126.673	36.0778	33.8964	98.7683	34.9465	20.8256	3.7426	1.18515	51.2583	84.4475	29.1848	2.49145	0.756579	85.9031	69.8812	112.408	38.4282	8.31127	66.9224	6.27569	54.4649	5.93935	0.739351
Zj01G008770	15.5963	25.6773	25.0816	17.445	15.742	23.5453	22.9913	26.4502	12.4635	16.9847	13.7958	22.0471	25.3175	16.1192	17.1879	13.2973	15.233	22.8517	19.6168	21.4162	19.9903	21.2465	11.1691	8.73823	27.969	19.3951	25.8585	23.3077	12.2173	20.3542
Zj01G008780	163.683	104.746	131.577	81.0731	137.538	146.968	161.371	163.29	190.618	348.859	190.832	153.306	146.888	154.434	296.215	205.222	223.451	128.555	167.214	370.927	177.912	141.722	154.457	121.341	210.094	156.368	154.832	254.363	170.61	634.153
Zj01G008790	10.2817	0.398266	7.27438	0.0552203	0.627853	19.3847	0.0942106	0.268204	0.262946	0.0302418	11.0877	1.59452	1.01067	0.0242298	0.0544065	7.99481	4.60704	0.328109	0	0.0545791	4.94631	6.66655	0.433722	0.167287	0.0552235	18.355	0.111195	0.13738	0.0944637	0.0287195
Zj01G008800	0	0	0	0	0	0	0	0	0	0	0	0	0	0	0	0	0	0	0	0	0	0	0	0	0	0	0	0	0	0
Zj01G008810	0	0	0	0	0	0	0	0	0	0	0	0	0	0	0	0	0	0	0	0	0	0	0	0	0	0	0	0	0	0
Zj01G008820	1.30684	1.31177	0.287896	0.848769	2.89514	2.13916	2.8126	1.3213	1.86537	1.50177	3.48153	3.01841	2.97127	4.5837	2.25147	6.73855	5.4131	3.10353	3.57941	1.45196	1.61995	0.805737	0.705117	1.64827	0.391762	2.71275	2.39937	1.33194	1.89872	0.40748
Zj01G008830	0.335647	0.0530669	0	1.54514	0.175682	0.120536	0.0659037	0.041693	0.700725	0.338484	0.814094	0	0.0764325	4.85888	0.304474	0.319932	0.322279	0	0.183355	0.15272	0	0	0	1.27425	0.46357	0.468123	0.0259284	0	0.462566	0.0267871
Zj01G008840	11.2891	91.4873	23.9894	27.486	7.03035	3.88609	25.5529	2.29927	0.802592	2.1299	15.7418	11.5916	12.6668	5.02357	0.753444	6.91124	1.09372	14.0209	1.15116	0.475096	0.0367531	0	0	0	0.0218502	18.5912	80.0298	12.4586	0.897034	0.431811
Zj01G008850	0	0	0	0	0	0	0	0	0	0	0	0	0	0	0	0	0	0.1062	0	0	0	0	0	0	0	0	0	0	0	0
Zj01G008860	0.0706136	2.50079	0.0836143	0.202265	0.0287468	0.568028	2.56654	2.41506	0.103193	0.193851	0.74656	0.680889	1.75092	0.599066	0.049821	1.01479	0.0263672	3.55539	0.0720053	0	0.148854	0	0.0496458	0.0510626	0.0252846	1.86026	1.78191	3.22051	0.129753	0
Zj01G008870	0	0	0	0	0	0	0	0	0	0	0	0	0	0	0	0	0	0	0	0	0	0	0	0	0	0	0	0	0	0
Zj01G008880	0	0.790501	0	0.204595	0	0.766097	2.96698	3.56082	0.139176	0.392168	1.2971	1.02545	2.98556	1.07728	0	1.41752	0.320051	8.25641	0	0	0	0	0	0	0	3.40917	4.27436	6.82062	0.0874987	0
Zj01G008890	3.41994	75.2932	9.25622	19.2335	7.63755	4.22485	34.739	7.85909	11.3522	20.1183	13.4542	24.654	82.9401	13.4016	0.878993	10.5067	0.711477	171.241	1.23303	0.181543	0	0	0	0.185479	0	22.327	114.155	56.2972	20.7827	0.21835
Zj01G008900	0.176635	0.195486	0	0	0	0.088805	0.0809245	0	0	0	0.296597	0.0283866	0.187706	0	0	1.54118	0.395733	0.187892	0	0	0	0	0	0	0	1.06752	0.095514	0	0.243426	0
Zj01G008910	19.4853	27.6708	36.7504	5.7082	12.6875	19.5744	19.6972	25.2538	6.9301	13.6986	30.9838	45.8329	35.4719	6.4182	13.6306	29.8321	28.0491	34.0741	7.78969	10.5394	27.8558	21.8863	15.9567	5.444	8.82047	23.676	21.6518	26.2327	5.54359	11.7927
Zj01G008920	21.4488	19.0058	16.502	6.94287	9.48014	26.5497	21.2462	11.6053	4.42361	6.71134	23.6192	15.9201	17.6018	3.76682	8.34187	20.6021	15.533	15.1219	3.91182	5.84404	22.7982	16.4211	20.46	4.97381	6.93253	22.5345	19.696	13.0067	3.09315	8.68406
Zj01G008930	48.466	32.3921	29.9368	5.12708	7.8794	43.8814	31.096	18.3346	3.14277	20.982	45.8973	35.4377	31.2144	1.82941	11.7684	51.0965	47.6521	18.1892	2.40688	8.52016	39.7105	45.5879	32.913	0.568946	6.76137	56.5731	25.8106	26.6321	3.56613	12.6588
Zj01G008940	0.170326	0.188504	0.470599	0	0.13868	0.342534	0.156069	0.0987346	0	0	0.296597	0.218982	0.663675	0	0.0600863	0.466241	0.2544	0.120787	0	0	0.564221	0.589	1.01788	0	0	0.422315	0.122804	0.242755	0	0.0634355
Zj01G008950	6.08916	33.593	3.05889	5.84695	2.25355	5.56617	684.667	14.6004	21.5723	844.817	7.84923	44.8662	260.108	25.2206	99.6906	2.93586	59.5295	147.112	12.2772	32.9112	7.00147	1.70156	181.264	0.700515	3.0723	13.3821	286.862	579.485	6.01827	4.32947
Zj01G008960	0.395736	0.14599	0.0520662	0.236155	0	0.176854	0.282031	0.2294	0	0.0517328	0.114853	0.0847973	2.52325	0	0	0.180544	0.492561	0.280638	0	0.326778	0.0794493	0.304108	4.91536	0	0	0.122651	0.523092	3.80711	0	0.0982575
Zj01G008970	0	0	0	0	0.0391921	0	0	0	0	0	0	0	0	0	0	0	0	0	0	0	0	0	0.0676848	0	0	0.0298375	0	0	0	0
Zj01G008980	0	0.443253	0.379397	0	0.58697	2.09415	1.61473	14.4872	1.05353	0.565451	0.926579	0.9526	3.66027	0.0755067	0.59341	0.657797	1.34595	2.72661	0.367562	0.255126	0.506566	1.20032	42.6598	0.695084	0.0860459	2.08539	1.38606	2.82555	0.662345	0.805483
Zj01G008990	0.171346	0.553096	0.321247	0.230064	0.592918	0.416373	0.601846	0.446966	0.271269	1.42795	0.165171	0.532375	0.606953	0.403792	3.12808	0.32246	0.671798	0.941708	1.48515	4.25981	0.3225	0.230427	1.61125	0.108417	0.935645	0.159317	0.540483	0.45789	0.393563	1.30821
Zj01G009000	0.704531	0.571796	0.389313	0.151354	0.630993	0.802878	0.817705	0.490083	0.137278	1.3815	0.403103	0.588763	1.09808	0.132823	0.44737	0.626776	0.263072	0.24981	0	0.0498655	0.212166	0.703826	0.297198	0.101893	0.0504542	0.524055	0.812737	0.150618	0	0.262392
Zj01G009010	15.0887	13.7426	8.95073	2.5541	5.50326	15.2163	27.4362	7.68307	4.41865	12.0191	11.3756	13.6434	13.6792	5.10539	10.5008	13.8463	18.3	12.5842	6.3086	6.77859	13.446	15.4977	15.5255	4.29861	7.9623	11.9004	24.779	7.40539	4.49058	7.46178
Zj01G009020	97.6007	214.482	151.411	34.0509	112.201	95.5958	128.058	223.959	45.9255	74.055	91.2644	206.465	249.546	34.824	126.712	158.26	215.319	225.086	56.6002	101.808	270.668	201.712	437.305	114.43	63.9146	113.932	212.921	326.44	66.0912	162.689
Zj01G009030	106.524	445.706	314.081	80.7676	75.7191	252.575	470.889	306.873	81.2063	285.747	274.545	471.693	323.745	52.1088	157.77	157.716	165.456	436.506	120.777	216.936	299.25	245.733	62.5774	56.5463	118.955	235.058	365.278	476.964	127.919	252.93
Zj01G009040	19.2726	90.8227	125.576	38.5676	41.5819	29.0743	134.61	151.206	26.1777	32.9791	22.0142	139.207	184.41	11.8764	30.5768	25.2148	43.5212	256.749	17.5382	31.4798	92.923	87.2552	142.357	30.6014	30.9386	24.5459	224.201	163.524	41.3784	28.0023
Zj01G009050	42.8753	48.7615	34.4125	36.1883	34.4855	25.9033	41.9164	32.8197	18.7709	16.2096	39.6287	26.3276	36.2214	10.0447	14.3151	31.7841	33.3188	24.5786	10.5917	12.9893	48.7834	35.5673	41.9999	18.3301	23.7415	41.7333	37.1729	34.5167	13.5482	16.3157
Zj01G009060	23.4628	18.4653	16.6134	12.2703	14.3565	20.5421	25.234	18.9589	13.5767	15.3917	18.589	12.127	17.3779	6.52336	6.62162	23.89	26.1238	13.916	10.4401	10.1149	24.366	19.2869	25.3436	12.2365	8.70682	26.2228	23.0167	18.088	10.2775	12.7633
Zj01G009070	7.88031	1.32841	0.308979	0.112114	0.509893	44.6043	0.047819	45.1965	0.152531	0	6.25101	0.654181	16.1939	0	0	5.57134	2.2215	4.38556	0	0	1.55588	0.541404	52.2848	0.0566072	0	41.7303	0	11.3243	0	0
Zj01G009080	4.40677	3.86803	2.33915	0.489674	3.34055	14.4648	4.17713	4.22816	0.222068	2.44336	7.1823	6.21916	9.20449	1.90988	2.41229	10.191	2.43987	11.746	1.78195	6.88339	8.69463	6.5977	4.22002	1.31862	1.63234	9.41929	5.53279	9.58345	1.07036	3.39566
Zj01G009090	0	0	0	0.0557753	0	0	0	0	0	0	0.0193757	0	0	0	0	0.106603	0	0	0	0	0	0	0	0	0	0	0	0	0	0
Zj01G009100	9.08566	6.87996	7.1887	102.149	45.4518	7.96511	8.03937	17.4635	55.5715	47.1122	5.63236	25.534	26.4467	24.2627	20.7492	10.4576	18.143	21.1871	23.024	29.7768	18.3701	24.2771	17.0146	16.9589	13.4226	8.71843	14.0757	10.4231	29.4168	14.2167
Zj01G009110	7.82812	6.4688	6.98292	6.75487	5.64069	7.7664	4.16026	3.40335	2.82183	2.3946	7.14679	4.08444	2.7452	1.86936	1.35316	6.64275	3.79993	3.85818	3.83156	3.26896	9.35887	4.30116	3.24716	4.44367	2.74695	6.42938	3.07598	3.98859	3.57209	3.11955
Zj01G009120	0.0449266	0	0.159594	0	0	0.0451747	0	0	0	0	0	0.0288802	43.3025	0.169398	0.0475465	0.0461173	0	13.3334	0.206154	0	0	0	2.79538	0	0	0	0	0.384185	0.0825531	0.100394
Zj01G009130	15.9902	17.0019	12.0807	17.5551	14.3291	13.8295	15.964	11.1913	16.171	5.70158	12.7679	16.5221	14.8032	15.2024	8.09796	13.3124	14.11	16.0283	12.094	7.58207	18.9128	15.0846	11.2973	17.5572	6.95501	14.4662	17.4417	17.302	18.0258	6.79563
Zj01G009140	27.1971	38.3611	37.7329	26.3908	28.6951	37.8556	51.0349	29.687	20.3875	16.2886	28.1608	30.3457	29.8585	14.7318	21.2915	24.6405	23.1942	27.9788	16.3098	20.9494	32.9463	29.2101	23.9174	16.691	17.713	31.7812	42.5478	27.1591	19.7527	21.0539
Zj01G009150	14.9725	8.21519	7.89069	8.56231	12.6199	10.687	5.83548	19.2166	7.8893	2.3322	9.20662	6.42556	8.15716	3.18053	3.3923	11.3863	14.1264	6.95391	3.74163	4.07472	10.6689	8.11886	16.7684	4.94077	5.16486	10.3135	5.51915	10.4593	4.10744	4.05262
Zj01G009160	25.6297	38.5225	28.5221	17.508	20.9297	20.3719	53.808	33.4779	22.2892	24.4414	31.4619	39.665	53.4808	23.603	63.8409	26.778	34.4482	36.4791	17.8245	36.1861	32.2377	28.4676	37.0092	19.0223	45.8179	22.3609	52.5739	43.1094	24.5096	31.0828
Zj01G009170	0.366856	0.246505	0.263742	0.717748	0.992093	0.790462	1.06847	1.98229	17.1749	14.5054	0.0880014	0.749592	3.60612	12.7703	15.0585	0.497622	0.176123	8.08347	14.0283	35.3037	2.14246	1.1478	9.35432	13.2879	19.3099	0.743112	1.19025	4.20152	50.8105	44.2389
Zj01G009180	0.542384	0.492529	0.0329356	1.28471	0.832265	0.223746	0.127432	0.0483707	1.46332	0.91629	0.306178	0.496173	0.783287	1.46826	1.75148	0.299793	0.482948	0.48819	1.16997	0.457715	0.55283	0.432832	5.93996	2.4287	1.88236	0.374997	0.511379	0.17839	2.17216	1.32079
Zj01G009190	4.97736	4.72163	1.78733	1.90273	8.21179	2.25783	2.46896	1.27993	0.802125	9.29036	4.38021	5.17229	2.79712	1.36404	21.823	3.9312	4.75118	1.20753	4.33131	14.3829	6.8296	7.56354	2.21015	0.0676553	1.01842	4.96429	5.38295	1.08009	1.39825	27.1232
Zj01G009200	0	0	0	0.0867132	0.0985926	0	0	0	0	0	0.0301232	0	0	0	0	0	0.0904311	0	0	0	0.291728	0.558323	0	0.525386	0.346873	0	0	0	0	0.0901973
Zj01G009210	5.28982	27.0106	8.92063	6.11291	4.60806	5.10476	45.6103	13.9078	2.01504	11.2379	1.95517	14.037	13.6672	2.19779	40.3555	5.33994	7.20348	18.9209	19.3075	45.9666	2.70659	2.31186	1.17653	0.584659	19.5113	3.63639	27.3707	6.82015	5.45892	46.6946
Zj01G009220	0	0	0	0	0	0	0	0	0	0	0	0	0	0	0	0	0	0.0758046	0	0	0	0	0	0	0	0	0	0	0	0
Zj01G009230	0.017724	0	0	0.133268	0.0216464	0.0356439	0.0487213	0.0308228	0.233114	0.0208528	0.0529093	0.00569679	0	0.0334146	0.0187576	0.0363876	0.0595635	0	0.0271101	0.0188172	0.06405	0	0.0186917	0.153801	0.0190393	0.0329594	0.0191683	0.0189457	0.0651362	0.0198032
Zj01G009240	176.644	61.9365	68.7529	164.134	228.348	104.48	37.3002	74.7035	154.065	61.6534	100.483	71.3241	76.9187	109.588	106.435	96.694	110.559	60.3478	124.416	111.249	106.69	87.8843	80.1482	89.8759	91.3428	104.61	47.5518	101.912	112.718	95.7195
Zj01G009250	4.68111	2.49441	0.328471	11.1365	5.12417	5.33456	1.33444	2.29144	9.93195	1.30547	6.94814	1.03649	1.03175	34.9411	17.4311	4.80517	1.74793	4.8319	12.9411	7.21543	8.77141	3.51731	2.96201	12.6751	13.1858	8.35029	2.21253	0.555973	8.53787	8.71706
Zj01G009260	27.7562	37.6766	32.597	24.1	38.3576	34.3553	34.1393	34.7136	21.9234	40.2203	29.3057	33.5028	42.3847	27.7372	30.8301	27.0609	24.719	32.632	21.5973	24.4342	39.1517	34.6505	30.3817	21.0759	29.1844	27.1654	40.8889	31.8385	19.0366	32.824
Zj01G009270	1.67931	7.14552	0	0	0	5.24404	9.87276	0.054417	0	0	6.04442	0.0704029	0.0110843	0.0294964	0.110387	4.38983	0.397264	0.144238	0	0	3.10025	2.38058	2.39798	0.0226277	0.0784315	9.38785	17.902	0.055747	0.0287491	0
Zj01G009280	0.224633	0	0	0	0.0914482	0	0	0	0	0	0.111761	0.0481337	0	0.141165	0.158488	0	0	0	0	0.0794957	0	0	0	0.162438	0	0	0	0	0	0.250984
Zj01G009290	43.9158	27.2903	20.2999	29.478	33.6803	41.0547	28.9886	28.0631	71.924	26.2485	50.2376	30.8831	30.1259	79.4093	58.1936	25.7254	28.487	38.792	71.5338	46.4817	40.6752	27.7663	36.2652	68.9961	114.603	57.2717	32.7635	29.6574	48.0537	58.9258
Zj01G009300	247.422	172.706	104.841	201.405	216.708	239.126	123.666	237.064	619.83	212.343	295.657	121.181	166.921	512.036	140.187	204.378	183.414	191.729	471.298	145.526	210.003	98.5514	121.363	263.802	953.461	241.312	205.323	235.108	197.65	109.966
Zj01G009310	0	0	0	0.224228	0	0	0	0.181512	0.305063	0.2456	0	0	0	0.0983875	0.110462	0.107141	0	0	0	0	0.0942959	0	0	0.339643	0.224241	0.0970472	0	0	0.287685	0
Zj01G009320	11.6348	13.6583	6.22532	2.03776	1.08452	14.4083	18.4001	2.31641	1.47467	1.51965	13.0772	7.356	4.52529	4.78457	3.86594	10.462	5.5163	2.91966	2.2226	3.3854	18.1783	12.0621	8.88595	4.9036	8.35746	16.3724	13.3469	2.68583	0.648977	3.3824
Zj01G009330	24.0892	23.413	23.2979	23.3873	25.2554	27.2241	25.8459	27.1671	18.3539	23.5877	32.205	32.5671	32.327	23.6049	29.5659	26.7882	23.5972	27.6913	18.7379	23.7305	27.5176	28.3904	32.4068	25.5151	23.7895	22.6133	26.8454	26.7536	19.0818	24.8446
Zj01G009340	0	0	0	0.036154	0	0	0	0	0	0.0396	0	0.032455	0	0.0634551	0.0356212	0	0	0	0	0	0	0	0	0	0	0	0	0.0359783	0	0
Zj01G009350	2.58328	1.11289	2.42248	0.763542	0.931667	1.56899	1.0326	1.74873	0.430722	0.122388	4.65797	1.22596	5.39828	0.0980573	0.23853	3.31023	3.88429	3.09832	0.371262	1.69342	4.63632	2.73791	4.16875	0.188058	0.130368	2.99837	0.768759	0.778362	0.302649	0.697364
Zj01G009360	44.442	54.4265	54.6069	36.9462	59.0679	49.2572	80.4356	53.8259	41.9462	89.3217	50.714	48.8497	59.9368	54.1131	128.596	52.0036	56.1075	58.2151	50.7082	85.4777	57.7405	44.8313	61.7007	60.9707	94.4007	49.7286	71.0863	58.0391	57.4891	114.384
Zj01G009370	121.045	123.845	158.217	53.6039	50.1886	119.894	68.1534	107.156	51.356	55.1276	113.256	103.739	92.6536	40.3529	32.3536	98.6888	87.1072	69.1917	30.0808	24.5697	127.166	103.63	73.0167	41.0108	18.21	169.662	63.9094	96.2522	48.5618	28.7301
Zj01G009380	145.459	83.4724	62.0144	306.416	206.556	120.908	63.1211	76.7168	292.268	99.4397	54.8705	77.8076	60.2536	376.544	109.637	202.258	95.9652	76.237	264.635	124.097	129.098	104.297	90.8571	723.075	60.9073	79.2017	50.909	79.819	498.13	91.5233
Zj01G009390	22.7264	19.4517	18.6583	33.6436	34.3213	31.737	34.4512	23.5677	17.2646	35.0703	22.6901	22.9537	21.3287	32.9837	17.1701	37.8844	29.5149	26.3149	34.3676	26.264	26.8135	24.2856	54.4184	24.8781	13.2784	27.7904	29.6089	34.4435	26.6324	36.6859
Zj01G009400	40.1334	53.6253	111.176	75.5166	88.1925	123.456	60.2485	73.9278	61.5072	331.207	47.7049	43.8261	31.3136	74.0258	67.7992	92.5247	60.428	70.5252	125.596	125.119	38.5187	46.5859	26.7868	49.1138	70.951	84.724	35.6229	60.8719	83.56	90.5039
Zj01G009410	7.33651	1.02923	0.244711	0.554964	1.13579	3.32486	0.757453	0	0.755031	4.37659	9.21527	0.166061	0	10.8118	1.09357	6.78846	1.73628	0.32975	2.37077	0.877632	2.52053	0.833763	0.108973	2.91414	2.33098	8.2626	0.111751	0.33136	0.949361	1.61634
Zj01G009420	284.823	9.82316	4.86285	189.969	80.0875	114.558	33.1386	5.29876	209.666	148.848	229.912	22.1415	13.5148	604.152	115.526	416.12	168.731	6.62318	289.356	160.337	142.902	72.3816	35.4859	384.529	111.853	354.129	12.3213	8.92123	169.789	10.6572
Zj01G009430	0.209014	0.274693	1.34576	0.014032	0	1.51058	0.0359096	0.29533	0.0381811	0	0.999281	0.394684	0.0555287	0	0	2.8026	1.88773	0.0555836	0	0	1.12118	2.49963	0.48218	0.0283394	0	0.813798	0.0141279	0.0977463	0	0
Zj01G009440	9.1187	1.61983	2.58094	1.35725	1.73609	2.24462	0.916586	1.17194	0.569351	0.495538	4.54991	7.34077	1.82392	0.486356	0.624048	5.67459	9.49527	1.01927	0.386539	0.268298	8.02886	4.51514	6.87371	0.3198	0.226221	3.20147	1.09322	1.4407	0.41599	0.176473
Zj01G009450	0.299117	0.421323	0.515182	0.554964	0.365312	0.73825	0.323911	14.6595	0.158954	0.127971	0.40587	0.437004	5.60599	0.281958	0.259003	0.36287	0.456915	1.01239	0.207963	0.461912	0.221099	0.219411	53.9701	0.0589907	0.0584206	0.556234	0.323491	9.18506	1.79879	1.76217
Zj01G009460	20.6435	46.5228	36.3033	16.6123	13.5074	14.8431	46.1547	26.5794	13.3085	14.5085	43.2269	33.3145	37.7932	7.38555	11.849	29.9326	35.0308	41.5267	6.18312	8.7281	41.937	39.2929	36.0927	8.76952	8.31884	28.6119	34.557	37.0201	11.8305	9.36308
Zj01G009470	6.90778	8.29788	7.21064	8.60552	12.3642	6.2188	6.85265	6.58558	7.31393	6.76147	6.09253	5.81673	7.3812	9.13047	9.84817	7.55967	6.88542	7.44923	7.71339	9.87942	6.2751	5.15481	8.30841	10.2381	6.97067	5.52043	6.03005	6.67195	6.10178	10.0994
Zj01G009480	0.210573	0.332923	0.160291	0.145406	0.257173	0.030248	0.248074	0.0523135	0.175844	0.123873	0.196436	0.232051	0.239755	0.241028	0.222853	0.216154	0.30328	0.207994	0.483127	0.271465	0.108708	0.0520127	0.142759	0.277351	0.226199	0.19579	0.553064	0.241164	0.290198	0.235275
Zj01G009490	8.80944	8.52239	6.28799	15.4314	10.142	7.89175	13.0733	7.15645	10.8393	12.8433	8.77661	7.94798	7.04412	10.1275	12.7264	8.46113	9.64752	8.25685	11.7408	14.3365	7.93648	10.1262	12.3699	12.4556	10.8396	7.79	10.6199	6.22946	23.9415	11.6462
Zj01G009500	73.1323	65.4056	77.6601	66.0932	81.6228	82.003	89.2713	68.6609	76.6576	73.8238	99.474	85.9844	86.6975	99.5104	111.821	98.0238	91.2157	71.9213	99.7443	92.7407	93.5407	58.1285	76.1712	84.3324	97.7887	78.5239	81.9922	80.4398	80.199	110.388
Zj01G009510	8.17194	14.9489	19.6729	9.35822	6.10372	10.9335	6.7453	12.567	7.30357	6.27725	19.7828	16.8449	17.153	5.28399	4.71736	11.3696	13.2396	14.0808	2.68585	2.22276	17.3893	13.5457	16.3815	5.42098	3.91762	10.9892	8.47265	17.0372	5.89472	3.47112
Zj01G009520	3.14109	29.9813	16.8428	2.60784	2.42904	7.8616	26.469	40.4557	1.50338	10.3605	7.92308	36.6364	41.1051	5.4434	13.2245	4.9421	1.8592	27.2262	4.67861	12.9606	12.9001	22.1037	63.8647	6.17445	48.1963	11.3634	22.5332	32.4322	0.781332	11.8926
Zj01G009530	13.331	9.74171	15.1056	4.79599	6.30993	16.8039	10.6955	8.87393	6.33853	6.22869	8.83017	5.02284	3.38913	1.20251	0.607539	12.5712	12.9328	7.19207	2.73176	1.69296	0.576253	0.588192	0.201801	0	0.205554	15.0639	11.2441	11.659	3.98497	3.27828
Zj01G009540	0.666653	2.2134	4.34165	0.238694	0.271395	0.670335	0.203617	5.79668	0.162372	2.22228	0	0	0	0	0	0	0	0	0	0	0	0	0.117175	0	0	1.54962	0.120163	2.13781	0	0.372428
Zj01G009550	19.0437	17.4847	27.1003	20.8226	14.1843	19.4065	11.0332	19.1578	11.2319	7.33451	20.426	14.0809	9.80104	4.26644	3.70549	2.89281	0.956626	0.545041	0.130621	0	24.3026	27.7593	21.9746	12.8756	7.8892	12.5456	7.66559	11.1366	4.31528	2.95788
Zj01G009560	5.38437	3.87625	4.4568	3.91189	3.4263	5.64189	1.02186	2.36364	0.993126	0.328019	1.45648	1.02493	0.70366	0.542044	0.405709	2.32531	2.16669	2.1316	0.346488	0.332997	1.27514	1.10472	1.59875	1.26636	0.580266	4.06665	1.75259	1.93712	1.02461	0.817708
Zj01G009570	0.112317	0	0	0	0	0	0	0	0	0	0	0	0	0	0	0	0	0	0	0	0	0	0	0	0	0	0	0	0	0
Zj01G009580	24.443	19.0933	17.7094	19.8943	16.9741	28.8616	27.3802	20.9121	20.9731	16.3518	20.7557	13.5277	20.1315	12.6739	12.4386	17.3061	18.6827	15.7483	11.5073	10.5855	20.6086	13.4085	22.1769	11.7326	9.54204	22.0246	23.1998	20.056	14.0183	11.7816
Zj01G009590	7.57996	8.09235	7.00362	6.83639	6.40538	7.55446	9.8131	8.38845	6.92325	6.89121	9.38525	7.95187	7.50586	5.82798	10.8479	9.84395	8.75911	8.14448	7.75863	10.2524	7.47054	7.56796	8.05435	8.3361	12.1623	8.96993	9.83302	8.31725	8.5293	10.6399
Zj01G009600	16.5865	23.2668	19.5827	19.9073	21.1189	14.2559	19.8876	14.6268	12.5167	6.32671	15.9709	20.2845	18.4536	19.0755	14.9787	15.4942	12.1658	17.6263	16.9093	14.9487	22.0632	18.5488	14.5667	21.871	18.8803	17.33	21.2626	18.2153	13.7039	14.708
Zj01G009610	77.1811	135.526	107.383	57.6871	73.173	86.5849	146.923	87.3264	76.0992	124.078	84.793	116.738	91.5548	81.4687	140.581	78.8079	96.206	95.6467	84.6408	130.634	111	108.086	89.6156	85.9789	87.3875	70.5405	118.172	88.7986	83.7769	132.973
Zj01G009620	167.913	73.5871	29.6921	127.787	527.398	161.726	50.4684	47.0351	212.212	168.919	139.675	42.3156	118.033	223.119	263.467	365.206	472.188	97.9428	261.499	263.113	57.4926	47.6555	162.201	162.654	404.634	78.2697	57.5363	48.9942	173.525	275.498
Zj01G009630	18.2702	16.4633	16.8461	3.96786	7.49875	17.5178	13.9964	16.4939	5.47124	10.1604	28.8717	35.8757	26.7889	7.10529	23.7204	24.9033	22.9826	17.4167	8.70429	17.489	29.5392	31.4747	22.5315	5.63119	10.1883	30.9116	20.0289	12.6995	5.36595	18.1824
Zj01G009640	61.1721	67.599	90.38	32.7059	51.7694	85.9384	81.847	97.1961	56.7783	82.0746	86.8489	93.1272	83.1612	41.1693	67.7528	63.8304	83.7014	74.4502	31.2591	50.3176	75.1387	88.1406	99.044	45.6798	68.7208	73.4453	73.6069	88.559	42.2782	48.1822
Zj01G009650	0.122592	0.01809	1.66453	0.0175575	0.0898329	0.172576	0.0149773	0	0	0	0.844751	0.0656715	0.512418	0.0231119	0.0605457	0.553699	7.56217	0.0347746	0.0125008	0.0260305	0.568535	1.0928	3.96473	0.0620545	0.00877927	0.113985	0.0176775	0.838665	0.00750878	0.018263
Zj01G009660	10.9054	3.20206	5.12011	4.84953	3.68888	8.50397	6.61315	1.60345	2.64842	0.822949	9.2657	2.85115	4.02066	2.30772	0.773911	8.58349	8.40536	4.22756	1.70209	0.742612	8.44485	4.03138	4.15772	2.79344	0.580611	11.1745	7.04893	3.94233	3.38849	0.781525
Zj01G009670	0.0347916	0	0	0.0373713	0	0	0	0	0	0.0409334	0	0.0111826	0.443669	0	0.0736411	0	0.0389737	0.0740179	0	0	0	0	1.13742	0	0.0747469	0	0	0	0	0
Zj01G009680	2.15998	0.0506462	2.10248	0.0491554	0.827165	3.79164	0.0167727	0.58891	0.401256	0.0107681	2.73558	0.791329	0.972613	0.181176	0	2.09509	3.69093	0.681502	0.055997	0	3.3736	2.17329	1.71808	0.188624	0.0393266	2.19555	0.039593	0.332632	0.15136	0.0102261
Zj01G009690	22.1676	43.1209	39.0771	40.4128	52.6726	25.8719	54.5431	81.7852	64.6186	57.0454	73.6934	80.6604	70.3115	131.578	45.9081	47.822	28.938	57.9489	117.908	49.1793	57.1022	49.9511	46.5074	120.896	138.401	37.6095	46.0696	90.8801	51.7009	72.3799
Zj01G009700	2.25135	4.66381	4.61397	4.43351	18.1895	2.49597	7.22014	45.2756	4.17587	11.2064	0.236946	7.09704	6.22654	8.27115	7.48393	0.118514	0.161665	2.82467	2.42817	5.51584	19.1139	23.0233	12.5714	17.4698	43.9346	1.28818	3.8395	12.2794	2.17451	15.3507
Zj01G009710	33.6888	50.13	47.9031	25.2395	40.4527	41.9023	62.6455	44.5058	35.9105	78.6721	51.9947	59.5728	63.9594	43.418	96.5038	47.9203	40.8144	66.5221	60.7092	77.8748	46.1394	48.1657	53.9489	45.6006	46.0115	39.4046	62.7645	50.0217	43.8006	64.7167
Zj01G009720	18.4441	5.41054	7.30187	57.585	31.6175	11.5074	0.814466	4.05767	7.22556	1.56867	5.16175	2.8034	1.7711	12.8824	3.35126	9.35238	6.90777	4.19574	16.4	6.84175	12.4471	11.9109	16.9903	29.5873	12.2935	9.14279	2.10285	4.75068	4.4916	3.41392
Zj01G009730	3.55973	1.13082	1.8929	1.22145	4.08585	0.894849	0.166108	0.573196	1.39687	0.349011	4.05255	4.00454	2.03153	5.29739	1.37786	2.14846	2.19688	0.333081	0.73102	1.25976	11.2262	15.3873	10.9494	4.55837	2.97414	1.25651	0.213878	0.475636	0.257402	0.110481
Zj01G009740	2.86756	1.14906	1.77582	0.867408	2.87821	0.629708	0.256713	0.601856	1.66179	0.329621	0.848637	0.905789	0.525397	0.233023	0.104648	0.62593	1.10767	0.105183	0.0756228	0.122477	19.8468	20.9343	26.4176	8.97374	7.02818	0.888748	0.249525	0.422788	0.0757066	0.036827
Zj01G009750	0.137775	0	0.163141	0	0.168265	0	0	0	0	0.162096	0.359871	0.398547	0.146411	1.16884	0	0.141426	0	0	0	0	3.23623	3.81149	1.59826	0.298886	0	0.128102	0.149002	0	0	0
Zj01G009760	8.65929	13.4366	7.0295	4.14725	19.5158	7.71971	13.1286	4.46332	6.68602	14.7042	7.97802	6.59941	6.80667	5.82739	6.94405	6.98731	14.0502	7.33569	8.77306	6.61067	9.4361	8.41223	22.7595	10.9177	4.12351	9.10965	14.0956	4.67578	8.85797	14.8368
Zj01G009770	0	0	0	0	0	0	0	0	0	0	0.331125	0.0190147	0.0419114	0.037177	0	0	0	0	0	0	1.30053	0.545537	0.0207963	0.085559	0.0423661	0	0	0	0	0
Zj01G009780	4.0115	6.28803	0.221793	11.3508	3.27887	5.96416	5.60653	1.98155	8.66803	6.70299	0.128137	0.0451526	0.199048	0.0882812	0.0495576	0.224317	0.139881	0	0	0.0165716	0	0	0	0	0	4.7603	3.64627	0.38375	5.14835	10.5337
Zj01G009790	0	0	0	0	0	0	0	0	0	0	0	0	0	0	0	0	0	0	0	0	0	0	0	0	0	0	0	0	0	0
Zj01G009800	0	0	0	0	0	0	0	0	0	0	0	0	0	0	0	0	0	0	0	0	0	0	0	0	0	0	0	0	0	0
Zj01G009810	0.0748777	0	0	0	0	0.0752912	0.13722	0	0	0	0.251463	0.168468	0	0	0	2.76704	0.587147	0	0	0	0.744117	0	0	0	0	0.0696208	0	0	0.0687942	0
Zj01G009820	8.72477	39.026	6.31997	18.9209	22.9256	11.2819	40.6838	11.437	11.1806	34.9746	22.9928	16.5176	22.8981	13.1308	32.3175	11.2459	8.68139	12.8841	14.4572	23.9817	17.8694	9.50459	39.9934	10.5212	57.8131	16.501	34.2581	10.5095	8.21329	33.1588
Zj01G009830	4.32613	15.3318	1.50905	7.59931	6.94092	1.68321	4.6394	2.91109	3.12079	0.42145	1.2287	2.27172	3.23567	1.99353	1.08628	0.8627	0.702228	2.28627	1.86501	0.621656	3.30469	3.58915	2.31022	3.10094	1.19139	2.1329	4.90961	2.87915	2.30378	0.769684
Zj01G009840	0	0.0661036	0	0	0	0.660648	0.711481	0.519355	0.0872868	0.49191	1.09209	0.652727	4.57004	0.281513	0.505697	13.9791	12.445	13.2789	12.1508	3.42429	7.12288	4.68174	5.16517	2.46192	1.34739	12.6621	5.16769	4.21383	5.54251	12.4796
Zj01G009850	146.363	94.3844	145.522	336.284	354.141	176.541	179.264	249.978	669.528	780.547	197.209	277.684	687.007	1530.54	936.582	246.93	304.35	785.049	1084.59	520.485	236.204	248.382	552.418	1828.64	439.31	202.658	296.365	567.73	1294.55	668.291
Zj01G009860	11.666	13.2636	16.8448	11.5681	11.7411	8.31452	7.10113	12.1849	8.11917	7.60519	9.23887	11.5561	12.5853	7.85011	8.5638	9.19029	10.7824	11.1171	7.19893	5.56034	13.3848	10.2113	13.4972	5.83442	5.89208	10.1561	8.52168	12.4071	7.05518	10.1878
Zj01G009870	17.406	27.3332	24.9985	12.0425	20.396	20.8099	21.3712	21.5023	10.1213	17.55	15.9647	19.9618	24.5377	16.2709	20.3085	16.3859	19.0041	20.5063	17.5434	19.0683	18.6004	19.5989	21.9252	11.8121	14.7442	15.8266	23.6089	20.3437	10.4625	21.3631
Zj01G009880	21.9341	69.3872	286.522	7.42222	8.67131	41.497	92.6486	58.8701	11.3949	68.7665	33.2353	85.3331	54.2303	9.85988	19.9258	88.2396	46.7978	30.4799	10.763	38.0935	30.2395	72.8538	33.4272	10.4518	19.2035	19.5101	53.8875	58.9536	8.91118	32.7234
Zj01G009890	14.1742	0.928045	15.4066	4.57628	26.908	16.9045	11.2651	31.8703	6.87829	76.3804	59.5322	14.5152	37.4986	19.2257	15.7737	31.9875	125.16	10.4737	7.69571	9.14679	17.1676	14.4365	61.8177	12.2938	9.64705	10.8526	5.85086	134.785	32.2832	13.0262
Zj01G009900	27.8207	21.6049	20.3442	41.4988	34.714	20.8729	19.5451	16.9743	27.4978	22.8353	28.4815	19.8748	18.2905	23.1611	24.9217	25.1378	21.5933	16.7865	20.9172	27.2578	23.389	25.3416	25.9443	24.2568	20.6408	29.5262	18.0283	15.8196	37.8148	22.5538
Zj01G009910	8.14727	5.1315	6.03935	9.17826	8.97951	3.33019	3.52022	6.68104	7.9375	5.53309	8.84848	6.23795	4.57533	7.24283	5.04725	6.86734	6.67799	3.59343	5.87628	6.68069	7.30068	5.65004	6.07732	6.1789	5.05189	9.4845	5.22939	4.53142	7.9722	5.25457
Zj01G009920	24.4194	47.5713	44.277	87.1266	82.91	18.7664	25.0225	148.107	39.4585	6.55248	23.1551	140.039	198.67	39.0684	10.0677	26.0589	84.845	136.118	26.9842	12.3038	51.2779	89.0785	115.939	20.6967	28.7449	25.9734	49.7179	107.099	25.0595	26.6703
Zj01G009930	2.29481	3.48673	0.322392	0.3969	0.332518	2.05327	14.4874	2.73942	2.50098	0.777939	0.573285	3.64418	1.28132	0.8616	0.596867	0.299444	0.152496	1.01366	0.148731	1.11493	2.8287	0.582842	7.50639	0.400796	9.98575	1.59123	11.1681	1.64225	0.21441	4.17194
Zj01G009940	11.4641	11.6445	6.51346	13.4369	32.188	12.6991	17.3976	16.0029	14.3493	84.4351	15.2888	12.9655	42.4664	28.8819	142.146	9.93854	9.92433	37.5867	44.1129	153.094	19.6924	9.99488	19.2464	18.699	167.99	20.3944	33.3401	29.9305	24.1985	186.332
Zj01G009950	18.0997	1.43258	0.396401	18.0513	8.58586	13.0831	1.69732	0.737417	3.0984	0.236317	7.15357	2.26676	1.2807	33.1761	3.09412	7.53714	6.92511	1.187	15.2931	1.08993	1.5122	0.694588	1.29449	1.64613	27.2344	11.4338	3.04118	0.47712	1.92743	2.54345
Zj01G009960	29.8056	12.5194	5.7214	20.2311	15.4123	18.2146	3.7155	3.65765	6.17501	4.5701	22.477	6.30952	4.32923	20.4155	6.23656	39.2899	23.8154	5.3413	13.5349	7.82546	18.5736	10.5494	5.85495	10.8725	59.4755	16.4728	5.30751	2.77484	7.86878	10.9242
Zj01G009970	13.6937	0.712572	0.483472	1.60248	2.09052	9.0322	1.6116	0.436953	1.07862	0.683612	10.2371	0.812641	1.31836	2.81257	0.132957	17.6192	20.7579	0.935461	1.03286	0.183396	3.23472	1.41193	5.00148	0.647284	0.455468	4.87684	1.61343	0.772166	0.99553	0.157914
Zj01G009980	7.90048	0.345794	0.264267	20.5684	5.12426	1.48111	1.26788	0.27168	4.4356	0.446377	1.77382	0.365837	0.308316	2.79799	0.188954	2.06183	0.725011	0.142441	1.09237	0.213248	1.20976	0.437333	1.20035	2.20291	5.46605	4.35769	4.19973	0.262416	2.2555	0.274293
Zj01G009990	8.18296	57.522	4.41433	12.8273	15.4537	7.12381	62.9463	24.5066	5.42537	22.3489	30.8519	108.472	157.742	33.8434	34.9517	20.2771	18.7317	119.049	34.1893	42.0094	40.9327	34.0388	82.3657	17.4499	312.077	20.9988	124.934	72.1915	12.6202	31.0408
Zj01G010000	0.0639822	0.0354053	0	0.206179	0	0	0.0879396	0	0.514262	0.0752768	0.0119373	0.0308473	0	0.0603118	0.0338567	0	0	0.0340299	0.146797	0.135856	0	0	0.0337376	0.416405	0	0.0594902	0.0345979	0	0.235136	0.0357438
Zj01G010010	26.3106	20.7683	29.9112	25.1708	31.2675	36.0278	32.6046	26.4615	42.6316	29.9977	28.5558	20.4185	25.4768	47.019	46.3323	33.4756	33.1022	17.7553	42.9984	34.8399	24.5858	22.69	27.6806	22.1089	30.9309	27.2608	24.775	18.7849	32.3448	51.6662
Zj01G010020	50.7512	5.97096	29.831	0	1.45184	99.5343	0.0418945	1.19268	0.668169	0.0537929	142.151	7.05393	5.1017	0.0430989	0	161.357	70.1169	2.09133	0.0699344	0	63.86	41.1611	2.70021	0.545533	0	51.9495	0.098895	0.293239	0.126021	0.0510852
Zj01G010030	28.9634	25.7241	33.9802	20.4369	25.6344	33.2908	27.0276	28.4087	22.2082	24.8942	31.5365	31.7841	32.6076	13.8909	15.8264	28.7359	29.2411	28.2827	11.0846	13.1748	34.1807	29.2231	26.0461	13.697	13.2001	28.8681	26.5268	37.9548	17.948	14.6776
Zj01G010040	33.3275	66.5866	71.6117	42.0801	65.4202	35.7789	39.0541	54.6105	32.2015	33.1286	45.592	75.5908	71.8849	48.9207	55.7585	48.7193	43.2478	75.5441	47.3875	49.2987	60.7981	62.1466	53.4939	48.9556	37.2185	41.6238	49.2473	64.2145	36.8011	52.9266
Zj01G010050	18.5466	13.1953	5.01972	2.18191	4.15269	13.0543	17.6415	1.45908	1.61331	1.76643	8.81553	2.78188	2.25247	0.499506	1.21508	2.26645	2.12706	0.516702	0.337717	0.140646	9.89381	2.54506	1.30395	0.718476	1.75512	12.5228	10.8408	1.32166	0.567994	4.5885
Zj01G010060	432.419	399.946	287.203	541.814	755.477	433.395	605.397	331.267	606.076	766.234	433.627	355.786	442.693	573.676	939.757	410.905	358.831	449.344	731.676	1055.84	460.017	349.947	402.725	646.849	981.86	355.902	611.717	416.901	663.985	1131.06
Zj01G010070	26.2083	17.8779	20.3279	12.8817	14.6704	13.315	5.8053	12.6432	4.77316	1.27321	21.9635	11.9463	10.8623	4.96137	10.3492	17.7535	16.0238	9.29285	4.49928	3.79142	22.4154	12.9958	18.0941	5.99717	5.5165	16.6297	6.10714	14.5437	5.66724	6.78206
Zj01G010080	38.3363	9.27996	10.2297	67.8239	91.4293	15.5853	14.2605	9.0585	73.894	38.0411	21.4279	10.7702	10.8008	63.8014	102.186	31.2667	37.9989	8.41268	122.911	136.366	10.8465	13.6927	36.8117	128.814	44.9683	18.4278	14.8391	12.7316	237.33	112.744
Zj01G010090	5.36376	5.20872	8.81085	0.875516	1.02757	3.51627	1.68644	8.0475	0.768479	1.42298	3.7969	11.2144	7.097	0.594831	1.00174	3.1578	2.41518	3.02061	0.12065	0.167487	6.55608	13.7597	5.18521	1.54006	0.480149	6.38067	2.41701	2.92294	0.700546	0.176263
Zj01G010100	13.2203	11.7122	10.6804	12.1894	18.7906	10.101	11.3678	13.5622	9.27926	22.45	13.645	12.3761	15.7272	12.8917	46.9362	10.5791	11.2712	13.6299	15.0166	44.1466	14.0912	12.4614	13.1007	12.3267	27.7032	14.2904	10.9697	12.7393	10.9346	38.4741
Zj01G010110	814.426	238.481	561.717	15.4307	75.1035	631.964	118.583	344.711	29.0963	208.6	1095.04	930.875	399.795	17.3426	354.81	920.672	1043.95	212.126	36.6217	232.251	723.599	1010.9	272.033	14.8304	184.976	610.907	125.72	125.54	20.7238	296.023
Zj01G010120	27.0557	38.5032	55.603	18.5535	20.8713	29.4491	29.3849	39.7673	18.0493	17.1927	38.2268	36.0913	31.0906	31.1807	16.9859	30.4087	27.4654	34.2433	14.6829	18.3381	43.7488	36.1908	27.9202	24.5056	22.2984	33.0299	31.0457	37.809	18.5097	18.5476
Zj01G010130	2.81125	2.25819	8.93059	3.79898	4.68861	1.56537	2.96371	8.41098	2.23086	9.6736	0.817775	3.42486	2.56986	1.89488	5.03863	2.00141	3.84334	4.05153	5.64085	7.23693	1.17431	2.03838	7.10899	2.5739	1.8996	1.82691	2.01054	4.2975	3.79096	6.53537
Zj01G010140	6.44376	10.4273	9.71245	15.3184	15.0654	7.77005	9.10355	8.32633	13.2435	7.76249	7.36666	8.28038	8.30721	10.5148	9.19686	8.22205	9.59086	8.57486	13.3706	10.9977	7.66538	8.8481	10.4776	13.074	7.72168	5.87202	8.07942	7.0251	16.3219	10.9572
Zj01G010150	13.6755	16.4565	13.693	37.6679	26.2749	18.1865	16.8816	14.8231	15.8815	19.9787	15.6307	18.4261	21.3291	30.1798	18.9893	13.4195	10.892	21.3032	25.4241	20.992	13.2738	17.8982	14.3172	28.3903	15.9136	16.8117	22.3463	11.4629	34.7986	17.8861
Zj01G010160	18.3083	29.9882	24.1525	18.7541	21.984	20.9282	18.9109	20.7242	13.8885	14.0893	16.07	18.1326	18.7484	15.2577	15.3775	15.3509	14.5894	16.3857	16.0258	15.8769	17.0967	18.8688	18.2723	21.1768	15.9213	13.7577	17.2532	17.3197	12.6692	17.0529
Zj01G010170	8.56597	3.92643	2.45989	1.84022	1.56513	8.85743	7.19383	2.58051	3.50902	4.20582	7.60582	2.38469	2.523	1.44961	3.28357	4.90192	6.78493	0.774869	0.268234	0.587188	3.81455	1.75709	4.65196	0.614551	0.912918	7.07406	3.70559	2.43689	1.23937	1.94431
Zj01G010180	26.8743	38.6621	35.7717	7.06318	6.21848	42.1768	26.683	21.3316	7.34141	3.28357	29.3475	22.9029	20.3702	7.52023	4.62498	22.5695	14.1525	21.5054	2.24896	2.5005	35.0904	35.6385	17.7888	11.5036	7.04896	28.1395	18.9639	19.4858	3.18955	3.77236
Zj01G010190	5.3601	5.40133	4.33426	3.94079	7.85144	5.59276	9.05953	8.70682	5.54591	4.0392	3.95624	5.76346	6.33989	10.7001	17.2674	4.72477	4.45852	6.74	15.4705	13.445	5.6179	7.15818	8.66101	10.259	7.76452	5.16373	9.03657	8.1221	8.02473	17.1769
Zj01G010200	90.8943	89.296	94.9538	49.3154	47.8345	102.098	124.787	69.5115	60.1312	92.453	160.21	95.6792	80.6135	71.2155	115.578	123.854	64.1833	76.5467	58.9618	92.69	141.203	131.59	57.3574	141.277	133.133	129.445	121.053	96.6962	83.8507	128.726
Zj01G010210	46.1403	55.1991	53.6978	35.9819	47.6795	52.2163	66.8288	54.5114	30.6953	60.6017	53.3591	59.1221	62.5721	37.1735	58.7281	52.3661	51.631	59.9234	35.2305	54.8958	56.4811	52.6722	62.357	36.4961	43.1595	52.6083	63.1712	67.9645	36.1863	67.9447
Zj01G010220	25.2648	77.1989	77.226	23.1495	42.9831	35.1289	69.127	64.3926	18.2719	44.1309	40.7837	79.3809	73.0777	22.8518	47.9795	27.9609	23.5365	70.525	28.8483	47.3707	53.4107	53.4229	33.5345	24.6513	42.2117	36.3729	66.3773	62.78	26.0624	42.2509
Zj01G010230	0	0	0	0	0	0.0216012	0	0	0.0313942	0	0.00801614	0	0	0	0	0	0	0	0	0	0.0194081	0	0	0	0	0.0199744	0.0232331	0	0	0
Zj01G010240	6.91604	10.258	9.52108	4.85999	3.77333	9.82692	7.67561	6.99155	3.94833	2.6464	12.614	8.33077	8.81944	3.80191	3.91277	9.68694	12.0193	6.02295	4.80482	3.29386	12.8234	10.9225	10.7291	2.58004	4.30481	9.14692	6.68271	7.144	3.46806	2.36875
Zj01G010250	73.2742	46.6067	44.3251	1.0471	1.30961	93.2503	2.97741	12.1493	11.1118	1.29983	189.236	105.298	4.90337	0.245041	0	100.666	82.7007	1.65912	0	0	221.141	277.734	142.007	192.408	44.295	60.7882	14.6893	17.6795	1.58227	0
Zj01G010260	304.47	394.287	618.973	222.3	256.445	269.001	21.4374	400.871	758.782	166.837	239.979	417.002	459.191	59.2386	1.06606	329.15	642.932	531.436	1.14314	0.0689962	341.648	554.044	429.002	235.267	6.38769	222.487	194.511	467.794	255.103	0.399364
Zj01G010270	54.4037	65.7295	73.7608	23.284	42.3183	67.0282	5.49572	88.2046	165.154	38.3508	51.6332	61.6575	71.2886	10.4778	0.103492	9.63662	7.81416	0.658806	0.0498586	0	31.8048	41.0682	19.4913	15.0622	0.105047	46.9776	33.3844	51.7423	34.74	0.0364204
Zj01G010280	1.80976	0.387658	0.27651	0	0	0.293508	0	0.507619	0.0853142	0	0.457463	0.075056	0.0620384	0	0	0.65919	0.523172	0	0	0	7.85852	9.28646	0.0615664	0	0	0.542806	0.0631364	0.062403	0	0
Zj01G010290	0.443481	0.736218	0	0.571637	0.379137	1.64994	0.162544	1.61959	1.94429	2.7132	0.430257	0.413372	0.565535	1.25412	0.657081	0.364188	0.496789	0.849141	1.08533	0.2825	0.0801313	0.153359	0	0	0	21.8956	13.6692	17.5872	17.2759	10.7524
Zj01G010300	0	0	0	0	0	0	0	0	0	0	0	0	0	0	0	0.115293	0	0	0	0	0.101471	0	0	0	0	0.939881	1.82203	1.20058	2.16702	0.878443
Zj01G010310	16.5851	4.13231	7.19739	5.59628	11.5594	15.0177	4.37604	6.04023	9.00961	5.72104	22.4542	10.7172	13.1954	13.0963	11.4871	15.7768	19.4541	8.95959	12.4848	8.02038	9.96287	15.314	22.0692	19.0257	11.9394	19.8612	5.16498	9.00334	13.8016	11.6423
Zj01G010320	6.34789	1.6382	1.85387	2.23209	5.11052	5.03767	0.0521662	6.43543	2.24637	0.267927	4.76925	1.50965	0.332751	0.0804989	0.120504	2.36685	5.45277	0.938682	0.174162	0.0906645	1.51731	0.82031	5.49366	0.0617533	0.0917349	2.5144	0.123142	1.73439	1.56919	0
Zj01G010330	25.5805	11.2705	13.3861	6.56323	6.02467	9.16892	4.38309	13.9728	15.046	4.24293	14.935	9.71144	5.75846	2.81819	4.82516	21.9812	19.4036	6.10206	3.68692	2.77732	19.6497	15.4432	5.65554	4.60085	3.59292	26.4949	6.76975	5.35289	5.59659	3.42391
Zj01G010340	9.18221	15.7694	10.7839	9.13743	14.2699	14.5412	13.056	9.98558	5.75871	7.47683	9.51804	13.2447	12.5362	6.08478	7.06981	7.65346	8.39411	13.5599	7.80691	6.99927	11.5957	11.0313	15.2509	5.37344	8.77512	11.0035	14.828	10.6709	5.01115	8.76377
Zj01G010350	11.6504	11.8895	15.1125	4.02467	11.4401	21.9283	25.2932	26.0637	10.9512	30.6169	20.95	14.7997	15.5224	5.40825	10.4091	15.0841	14.1001	17.0947	7.47723	9.35436	18.6177	21.8648	17.9357	8.00134	23.0488	23.9784	18.9946	20.6513	7.20761	13.1479
Zj01G010360	8.55935	5.83653	9.00752	0.72887	5.07411	7.70885	3.45784	10.2063	2.81832	7.57724	7.8137	6.89882	9.31091	2.13211	5.37966	6.24443	12.8154	3.35575	3.49607	3.14704	7.02298	9.00178	29.051	2.28555	3.55504	7.38285	4.37736	9.0984	1.91403	3.51146
Zj01G010370	50.3831	27.5354	32.0858	49.6319	62.8308	42.5003	28.6395	24.6605	31.9148	31.363	43.2406	38.518	47.856	60.9118	63.811	47.5433	54.5922	39.952	56.411	58.3532	41.2143	33.0506	51.6074	61.5658	41.0343	34.7171	35.8437	35.8777	55.4972	49.4563
Zj01G010380	23.2374	1.71807	6.15799	1.25062	3.44824	11.9609	0.515637	0.674918	1.0776	0.582176	12.6027	1.5156	4.60884	0.338398	1.38622	9.62097	12.1512	2.12609	0.578781	1.33911	10.0015	4.65252	8.71781	0.442015	0.71915	11.0421	0.671558	1.24454	1.08753	0.574553
Zj01G010390	12.9378	116.782	71.024	29.1967	16.7191	19.4542	154.276	93.5411	35.0677	23.6472	45.9813	152.908	118.672	23.9997	17.4818	15.352	23.889	91.7912	8.47246	8.71611	85.4474	88.2486	18.0671	15.7716	18.0205	25.0523	131.149	107.126	24.5731	9.01812
Zj01G010400	0.65228	0.142012	0.0126618	38.524	20.7385	0.34407	1.019	0.074383	28.8625	2.37776	0.131673	0.237149	0.17045	25.7234	5.80547	0.142695	0	0.614229	12.5286	6.47098	0.0386421	0	0.800661	28.1965	2.65341	0.20879	1.26053	0.0685809	54.8298	6.15296
Zj01G010410	0.138803	0.153617	0	0.165661	0.094178	0	0.0141316	0	0.0676147	0.0362902	0.391331	0	0.065557	0.508825	0.0816097	0.205807	0.0345528	0.0492164	0.306667	0.26198	0.431931	0.0888873	0.0650583	0.485132	0.579847	0.301136	0.0333586	0.0329711	0.0141696	0.224012
Zj01G010420	0	0	0	8.53154	0.188356	0	0	0	2.47921	2.54031	0.316518	0.123926	0.0819462	1.23572	1.79541	0.316626	0.863819	0.0820273	2.71283	1.3099	0.0696664	0.444436	0.406614	3.59667	1.73954	0.071699	0.0833965	0	4.7468	0.516952
Zj01G010430	4.57745	3.07256	1.21875	79.7607	35.8913	2.75074	2.65555	1.83701	64.3013	31.1499	9.09617	6.27681	3.03663	73.1612	31.7035	6.92303	3.44373	3.28453	101.356	44.7011	12.0148	9.50686	4.11325	193.14	24.3675	6.56042	2.47523	0.434286	109.904	26.8431
Zj01G010440	9.06037	5.11951	6.49245	6.5363	6.74828	9.44519	6.88692	3.80665	5.43498	3.1921	8.5433	4.5424	6.44394	4.80786	4.89558	7.21352	6.2214	3.81292	4.17161	3.42198	6.36788	5.6751	5.76738	3.35786	5.18977	8.04884	6.93339	3.8694	6.02679	5.18428
Zj01G010450	6.91773	17.8274	9.92669	8.57793	5.87005	4.2335	8.10257	4.34124	2.94026	1.8265	7.33615	9.54454	11.2712	5.7131	4.48206	11.9073	8.83442	20.5697	6.74379	2.67667	13.1726	13.6431	14.0276	5.55023	2.60154	9.19196	16.6821	10.8595	7.3256	2.19249
Zj01G010460	0	0	0	0	0	0.0683565	0	0	0	0	0.126834	0	0	0	0	0.0697827	0.152305	0	0	0	0	0	0.0716925	0	0	0.126417	0	0.0726666	0	0
Zj01G010470	3.86629	3.79499	1.38979	2.2248	0.379439	3.01986	6.50541	2.70146	1.19392	0.649828	4.40965	2.6629	1.88312	0.59657	0.182668	7.11069	8.71361	3.20692	0.387209	0.342061	5.76958	6.22072	3.78613	0.823768	0.679839	4.68615	6.58313	2.47228	0.845756	0.192849
Zj01G010480	6.43846	5.58063	6.4417	4.78929	12.8437	8.60934	4.5196	7.45958	5.00744	12.9004	6.40242	4.75885	7.0578	3.10235	3.58156	3.16993	3.9995	2.17793	1.75996	1.53598	6.41292	4.69089	9.11872	2.86324	3.01734	6.1359	5.91087	5.1368	7.28344	4.71704
Zj01G010490	1.7448	0.182374	0.527989	0.0520604	0.153901	2.33925	0.00888196	0.202286	0.0849941	0.0114045	2.95512	0.314675	0.412037	0.0182746	0	1.65174	1.04242	0.0618668	0	0.0102912	1.70768	1.18439	0.3169	0.105143	0	1.49613	0.0104832	0.0621688	0.00890582	0.0108304
Zj01G010500	0	0	0	0	0	0	0.036416	0	0	0	0	0	0	0	0	0	0	0	0	0	0	0	0	0	0	0	0	0	0	0
Zj01G010510	0	0	0	0	0	0	0	0	0	0	0.0607207	0	0	0	0	0	0	0	0	0	0	0	0	0	0	0	0	0	0	0
Zj01G010520	1.48163	0.254446	0	0.178357	0.0623973	0.141276	0.0234071	0	0.0746631	0.510933	2.53079	0	0.0135733	0.56588	0.10814	0.603116	0.414932	0	0	0	2.78097	0.338629	0.01347	1.10835	0.0686027	3.44404	0.138135	0.0409592	1.18523	0.0428131
Zj01G010530	0	0	0	0	0	0	0	0	0	0	0.0162007	0	0	0	0	0	0	0	0	0	0.117672	0.0500458	0	0	0	0.0807367	0	0	0	0
Zj01G010540	0	0	0	0	0	0	0	0	0	0	0	0	0	0	0	0	0	0	0	0	0	0	0	0	0	0	0	0	0	0
Zj01G010550	13.8615	4.60226	3.1335	26.3946	35.705	0	0	0	0	0	14.6707	5.14385	2.54433	6.05803	3.33406	38.9354	25.8324	7.10437	7.70984	3.34463	13.6614	8.13427	5.84731	12.7118	3.11339	9.60767	1.36282	0.942894	8.45163	1.68955
Zj01G010560	4.22846	1.70454	0.165794	18.0175	20.3833	0	0	0	0	0	3.396	0.522036	0.68444	2.95642	0.503813	13.7402	4.14071	1.4596	5.35405	0.802712	4.85739	2.42091	0.885956	6.98616	0.84227	4.94704	0.423989	0.209532	4.68248	0.594471
Zj01G010570	0.140269	0	0	0.0251115	0.0285517	0	0	0	0	0	0.0261703	0.00751409	0	0	0	0.0959907	0.157129	0.024868	0	0	0	0.0538955	0.0739633	0	0	0.0217368	0	0	0	0
Zj01G010580	0	0	0	0	0	0	0	0	0.101007	0	0	0	0	0	0	0	0	0	0	0	0	0	0.0364457	0	0	0	0	0	0	0
Zj01G010590	5.97794	2.61468	1.51178	0.551119	6.63052	0.0359937	0.0327997	0.0207502	0	0	2.76938	8.38361	6.32727	0.719842	1.02285	6.39358	9.02223	33.0511	0.985541	0.48138	17.571	19.5443	6.78247	1.32014	1.16639	2.21886	2.82605	1.46676	0.942783	0.279966
Zj01G010600	1.00647	0.148518	0.0264839	0.0480489	0.109263	0.179917	0.0819755	0.0388955	0	0.0263143	0.500748	0.0646992	0.23768	0.0421661	0	0.160712	0.0751635	1.30853	0	0	0.424331	0.257812	0.117936	0.097041	0	1.06059	0.483772	0.0478153	0.0205489	0
Zj01G010610	2.63697	0.990408	1.78023	0.961255	6.28078	0.0239958	0	0	0.0697488	0	0.725738	2.86485	2.11754	0.0562377	0.101023	7.2632	7.33808	4.27736	0.71178	0.0760074	5.50847	3.65854	4.37904	1.16483	0.525516	3.68331	0.503268	1.55604	0.964708	0.0266634
Zj01G010620	0	0	0	0	0	0	0	0	0	0	0	0	0	0	0	0	0	0	0	0	0	0	0.0570537	0	0	0	0	0	0	0
Zj01G010630	1.2443	0.808298	0.736696	2.61502	2.57683	0.108798	0.0247858	0	1.10685	1.14571	1.4232	1.29545	1.92595	3.69726	3.03451	3.41533	3.30287	4.14345	4.79947	9.5632	1.78397	1.09131	2.96679	6.51368	3.545	1.333	0.61434	0.751776	5.02018	3.385
Zj01G010640	3.55708	1.03282	0	0.0290557	0	1.93116	0.272644	0	0	0	7.97901	0.0260829	0.0574911	0.076495	0.0429412	4.83145	0.257563	0.071935	0	0	9.07869	5.20712	0.185425	0	0.0145287	5.80988	0.775239	0.0722862	0	0
Zj01G010650	0	0	0	0	0	0	0	0	0	0	0	0	0	0	0	0	0	0	0	0	0	0	0	0	0	0	0	0	0	0
Zj01G010660	0	0	0	0	0	0	0	0	0	0	0	0	0	0	0	0	0	0	0	0	0	0	0	0	0	0	0	0	0	0
Zj01G010670	0.19018	0.350795	0	0	0	0.254974	0	0.0551218	0.0463209	0.037292	0.827925	0	0	0	0	0.0325367	0	0	0	0	1.08816	0.219219	0	0	0	1.79775	0.0685591	0	0	0
Zj01G010680	0.0334405	0.0370094	0.0395973	0.07184	0	0.638879	0.0306413	0.0581544	0	0	0.299477	0.0429932	2.38095	0.0945666	0	0.411921	0.0374601	0.21343	0.102299	0	0.24169	0.0770932	0.176331	0.0362726	0	0.497485	0.0361655	0.0357454	0	0
Zj01G010690	1.82349	0	0.719739	0	0	1.06958	0	0.792781	0	0	0.850536	0.879148	0	0	0	0.62394	3.74491	0.161642	0	0	0.549135	1.05096	1.44228	0	0	0.706447	0	0.487294	0	0
Zj01G010700	99.7001	46.343	56.1203	30.1049	70.7133	84.8975	90.0688	47.6481	41.4435	43.9875	69.3831	65.0517	60.2538	69.4762	52.7767	99.1585	161.218	52.9682	72.6341	48.9454	67.0373	64.3784	119.688	48.6246	54.7592	57.646	67.3304	54.4701	51.6183	67.0643
Zj01G010710	20.7479	45.0204	2.90171	155.785	27.1352	17.1048	31.1551	4.47467	65.4758	74.9614	21.1838	39.6841	26.4971	127.664	68.5318	17.3778	8.64707	11.752	116.165	58.1041	11.8075	6.49685	29.6983	65.5659	49.3354	20.1457	95.585	8.60051	49.7195	38.7884
Zj01G010720	1.15319	8.17675	1.04149	11.1483	2.07679	0.609261	5.44449	7.37596	7.02664	1.1498	8.01542	39.817	28.4559	4.49555	18.2032	7.86494	12.2831	31.3741	3.55766	4.23322	11.2306	22.2147	7.39997	1.97169	4.24121	3.38025	21.1806	10.3628	5.15384	9.12847
Zj01G010730	72.8617	6.79313	36.4452	9.01224	26.3723	66.9146	1.69941	47.612	32.7825	27.8992	63.6531	27.8898	32.9424	14.0278	5.37438	69.2626	97.0534	30.5794	8.17276	2.76604	54.2165	41.739	64.2659	26.9668	7.21021	49.3933	3.7728	36.7706	20.0826	3.45371
Zj01G010740	0	0	0	0	0.161105	0	0	0	0	0	0.13126	0	0	0	0	0.0451361	0	0	0	0	0.158899	0	0	0.0953892	0.0472337	0.204419	0	0	0.0403983	0
Zj01G010750	96.3389	34.0498	24.7011	31.0446	85.3501	76.7546	29.2232	23.239	42.6337	27.6051	71.1722	38.319	23.5303	45.2963	43.085	90.0795	138.293	23.8841	20.0238	13.7749	52.7128	60.7187	132.856	46.4762	66.5161	65.6645	25.2911	25.371	45.7906	39.2799
Zj01G010760	0	0	0	0	0	0	0	0	0	0	0	0	0	0	0	0	0	0	0	0	0	0	0	0	0	0	0	0	0	0
Zj01G010770	0	0	0	0	0	0	0	0	0	0	0	0	0	0.0205493	0.0461422	0	0	0	0	0	0	0	0	0	0	0	0	0	0	0
Zj01G010780	6.3868	4.28128	15.6019	1.31072	5.07331	2.93692	1.3441	3.58942	0.853678	1.25238	6.70883	10.8107	4.56614	2.63088	2.1157	11.7396	22.9032	4.75017	0.27798	0.0137819	10.8716	12.1054	26.7366	1.76009	0.167335	8.99211	1.99355	3.73266	0.596332	0.0145041
Zj01G010790	0.0640483	0	0	0	0	0	0	0	0.0311996	0.0251182	0.0398323	0	0	0.0603741	0	0	0	0	0	0	0	0	0	0	0.0229337	0	0	0.0228209	0.0392298	0
Zj01G010800	0	0	0	0	0	0	0	0	0	0	0	0	0	0	0	0	0	0	0	0	0	0	0.0208361	0	0	0	0.0213674	0	0	0
Zj01G010810	0.0109345	0	0.0258954	0.0469811	0.120189	0.0769643	0.0801538	1.3501	0.127836	0.0257295	0.0489621	0	3.67189	0.216453	0	0.0224486	0.0734932	0.593201	0	0	0.0296358	0.0252082	27.2028	0.106745	0.234919	0.0203337	0.0354766	1.70647	0	0
Zj01G010820	5.52746	2.35445	2.83397	1.67305	4.68605	16.6358	1.79269	4.82275	0.999305	3.17339	29.946	7.03929	64.6737	3.1692	7.67911	18.6987	32.0871	23.6806	3.98034	1.85529	16.8687	6.26198	149.797	1.54525	18.5271	10.632	6.94338	21.0552	1.93711	3.35322
Zj01G010830	2.52166	2.95865	1.75114	1.03865	1.87561	5.47153	13.4465	2.73667	1.93953	0.0892272	1.15319	3.70515	14.2045	3.77104	34.1916	3.01666	3.823	7.90593	1.04401	10.1652	2.74064	1.94508	37.5905	0.719795	0.509171	3.52575	16.0143	8.2688	5.06906	0.868542
Zj01G010840	3.39981	2.62117	2.21642	1.29252	2.89254	28.3089	3.67526	2.92298	0.418686	0.0898869	1.95995	1.87241	0.87278	0.270066	0.161711	1.11756	0.256751	1.09713	0.350577	0.060834	1.20789	1.49712	0.725141	0.455788	0.923284	9.78526	3.8421	1.81707	0.438706	0.384131
Zj01G010850	0.479019	0.643744	0.810302	0.367526	0.125363	0.928924	1.63028	1.01154	0.200008	0.120767	0.587302	1.05575	0.290882	0.193517	0.144844	0.456592	0.268299	0.436755	0	0	0.865524	1.1832	1.01034	0.0742267	0.0735094	0.381762	0.925094	1.02407	0.0628716	0.0764587
Zj01G010860	0	0	0	0	0	0	0	0	0	0	0	0	0	0	0	0	0	0	0	0	0	0	0	0	0	0	0	0.139814	0	0
Zj01G010870	11.9657	15.4109	21.5828	8.87118	20.8063	16.1647	9.89054	23.2136	27.1979	3.70591	18.4761	32.1381	14.818	4.99691	5.85406	15.9893	20.2458	17.6725	3.55469	3.40531	42.5294	63.3846	38.6873	11.5624	6.14828	8.14331	6.35612	18.6621	10.2877	1.48071
Zj01G010880	7.01553	2.33863	4.37878	6.28733	20.0524	8.32915	0.50342	3.52779	4.91002	0.149168	14.7213	6.13986	7.47772	1.41424	2.03507	11.9084	4.71055	8.69892	1.03428	0.0448687	29.2277	20.2169	10.2287	5.31761	5.69751	9.64697	1.46259	6.39229	3.66931	0.354149
Zj01G010890	0	0	0	0	0	0	0	0	0.0758825	0	0	0	0	0	0	0	0	0	0.0794229	0	0	0	0	0.0563228	0	0	0	0	0	0
Zj01G010900	113.481	25.2197	0.974514	549.935	145.631	130.07	20.964	2.86243	166.347	20.8501	54.8815	7.9298	6.1026	504.999	160.377	93.2663	25.5269	8.13188	491.918	299.909	34.2514	10.6249	4.47463	320.714	972.451	166.272	27.295	3.42112	164.954	80.2446
Zj01G010910	0.214776	0.0264109	0	0.0256335	0	0.167971	0	0	0	0	0.935	0.0997135	0.177519	0.0449901	0.0252557	0.489929	0.454453	0.0507698	0.255511	0.0253358	0.129357	0.0550157	0.100668	0.0517701	0.0512698	1.66415	0.129043	0.0255088	0.131551	0
Zj01G010920	0	0	0	0	0	0	0.0526985	0.033339	0.056032	0	0.107303	0.0801038	0.16298	0	0	0	0.515407	0.0815708	0	0	0.242475	0.0883926	0.0606526	0	0	0.10695	0.0829324	0.0204923	0.0704535	0
Zj01G010930	0.0762592	0.147696	0.0677245	0.0614352	0	0.0191701	0.0524068	0	0	0	0.128051	0.0245109	0.0202598	0	0	0	0.384416	0	0	0	0.396147	0.417541	0.0603169	0	0	0.19499	0.0412367	0	0	0
Zj01G010940	13.6531	5.36704	2.05398	41.3919	64.1016	7.40817	4.93917	3.63286	69.2066	41.6286	6.86242	4.34038	4.28132	41.5812	44.5324	9.26674	15.4405	4.00779	50.7819	47.9608	6.87509	5.35345	20.5553	46.0064	14.8466	13.5097	6.95925	1.99374	73.2756	18.4849
Zj01G010950	0.0193867	0	0	0	0	0	0	0	0	0	0.0651067	0.0124624	0	0.091373	0	0	1.32474	0	0.0296532	0	0.963304	0	0	0.0630857	0	0.054077	0	0	0.0178116	0
Zj01G010960	0	0	0	0	0	0	0	0	0	0	0	0	0	0	0	0	0	0	0	0	0	0	0	0	0	0	0	0	0	0
Zj01G010970	0	0	0	0.276331	0	0	0	0	0	0	0	0	0	0.202082	0	0	0	0	0	0.0455203	0	0	0	0.186029	0	0	0	0	0	0
Zj01G010980	0.226746	0.0358493	0	13.8828	0.316485	0.325711	0	0.168994	15.7633	4.49702	0.834005	0.0208227	0.0344226	51.0835	2.67393	0.665014	0.725717	0	46.8209	9.18212	0.673077	0.186691	0	30.076	17.7112	2.01791	0.105095	0	6.96396	0.506688
Zj01G010990	0	0	0	0	0	0	0	0	0	0	0.0142542	0	0	0	0	0.0980312	0.0427918	0	0	0	0.0172556	0	0.0201428	0	0	0	0	0	0	0
Zj01G011000	0	0	0	0	0	0	0	0	0	0	0	0	0.182633	0	0	0	0.240648	0	0	0	0.349346	0	0.226554	0	0	0	0	0.0459265	0	0
Zj01G011010	2.89327	3.20206	2.28397	4.7357	6.84277	0.554143	1.00994	0.958384	1.87919	1.72902	0.0342735	0.014761	0.292821	0.0432905	0.0486031	0.141426	0.257226	0.0488518	0	0.0975147	1.32769	1.90574	1.69513	3.38738	2.02265	1.66533	1.39068	0.343633	2.32066	1.43674
Zj01G011020	16.1773	15.5603	8.32419	10.7354	19.8608	6.47258	5.97581	5.30253	8.04541	8.76913	9.41818	8.16695	6.9305	11.4968	12.6388	27.3869	30.6458	14.9559	26.9465	29.4942	11.1717	12.1062	21.8838	22.3246	10.1901	13.2302	8.79355	9.32516	14.7073	20.9139
Zj01G011030	0	0	0	0	0	0	0	0	0	0	0	0	0	0	0	0	0	0	0	0	0	0	0	0	0	0	0	0	0	0
Zj01G011040	0	0	0	0	0	0	0	0	0	0	0	0	0	0	0	0	0	0	0	0	0	0	0	0	0	0	0	0	0	0
Zj01G011050	0	0	0	0	0	0	0	0	0	0	0	0	0	0	0	0	0	0	0	0	0	0	0	0	0	0	0	0	0	0
Zj01G011060	0	0	0	0	0	0	0.0509041	0	0.0405931	0	0.0310949	0.0714242	0.17711	0.0523675	0.0587941	0	0.280045	0	0.084974	0	0	0	0	0.0602593	0	0	0	0.0296917	0	0
Zj01G011070	0	0	0	0	0	0	0	0	0	0	0	0	0	0	0	0	0	0	0	0	0	0	0	0	0	0	0	0	0	0
Zj01G011080	0	0	0	0	0	0	0	0	0	0	0	0	0	0	0	0	0	0	0	0	0	0	0	0	0	0	0	0	0	0
Zj01G011090	0	0	0	0	0	0	0	0	0	0	0	0	0	0	0	0	0	0	0	0	0	0	0	0	0	0	0	0	0	0
Zj01G011100	0.884952	0.34567	1.17116	0.978527	1.36689	0.916011	0.524684	0.860011	0.266258	0.888058	0.271943	0.376462	0.553189	0.343489	0.137729	0.293896	0.816386	0.332242	0.0398115	0	1.05816	1.14009	1.97633	0.84697	0.53123	0.266208	0.337788	0.945948	0.0956535	0.0581625
Zj01G011110	0	0	0	0	0	0	0	0	0	0	0.0132957	0	0	0	0	0	0	0	0	0	0	0	0	0	0	0	0	0	0	0
Zj01G011120	0	0	0	0	0	0	0	0	0	0	0	0	0	0	0	0	0	0	0	0	0	0	0	0	0	0	0	0	0	0
Zj01G011130	0	0	0	0	0	0	0	0	0	0	0	0	0	0	0	0	0	0	0	0	0	0	0	0	0	0	0	0	0	0
Zj01G011140	0.57627	0.153945	0.376479	0	0	3.77643	2.29421	3.45571	2.78781	1.00531	5.36841	4.5603	4.75131	1.40486	2.37641	0.469155	0.957178	0.126827	0.0303945	0	7.18099	5.45153	5.15524	1.91833	0.896532	1.12705	0.300869	0.700954	0	0
Zj01G011150	0	0	0	0	0	0	0.0474595	0	0	0	0	0.0166478	9.02682	0	0	0	0.116042	4.49033	0	0	0.0701902	0	0.600851	0	0.0278194	0	0	0.0276825	0	0
Zj01G011160	2.62428	1.77892	3.30166	2.50174	2.72429	1.74819	0.450865	0.969793	1.05465	0.27016	3.90473	2.56209	2.09158	1.08226	0.763763	2.18874	4.26261	1.53534	0.351226	0.592053	3.11176	1.89062	1.83351	1.49443	0.458092	2.37904	0.42572	2.13894	0.482215	0.439819
Zj01G011170	17.4406	21.4499	18.1915	6.04882	11.7184	7.00925	7.11365	6.08498	5.71267	6.01428	5.75304	2.55682	2.35303	0.721508	0.202513	2.32904	2.54164	0.0290785	0.0418126	0.0290222	11.0887	9.98877	8.47565	5.07039	5.05076	5.61718	4.93716	4.49995	1.55715	1.19118
Zj01G011180	0	0	0	0	0	0	0	0	0	0	0	0	0	0	0	0	0	0	0	0	0	0	0	0	0	0	0	0	0	0
Zj01G011190	0	0	0	0	0	0	0	0	0	0	0	0	0	0	0	0	0	0	0	0	0	0	0	0	0	0	0	0	0	0
Zj01G011200	0	0	0	0	0	0	0	0	0	0	0	0	0	0	0	0	0	0	0	0	0	0	0	0	0	0	0	0	0	0
Zj01G011210	0	0	0	0	0	0	0	0	0	0	0	0	0	0	0	0	0	0	0	0	0	0	0	0	0	0	0	0	0	0
Zj01G011220	0	0	0	0	0	0	0	0	0	0	0.0119373	0.0308473	0	0.0301559	0	0	0	0	0	0	0	0	0	0	0	0	0	0	0	0
Zj01G011230	5.82634	1.0335	0	0.0218061	0	3.12318	1.78574	0.0353039	0.0296672	0	5.33292	8.07796	0.0647198	16.3615	0.0214847	2.08388	0.545785	0.28073	5.09243	0	4.56677	1.12323	0.128455	5.32886	47.2346	6.3422	9.39678	0	0.0186515	0.0226822
Zj01G011240	9.66214	0.742592	3.89313	0.201805	0.934197	15.167	0.036889	0.793467	0.647169	0.0631543	20.711	1.9496	5.00553	0.0758989	0.0284044	24.5338	20.5046	1.21337	0.184736	0.0142473	10.3173	8.36857	5.50524	0.465797	0.0144155	7.761	0.116105	0.387304	0.209599	0
Zj01G011250	11.8317	7.87807	6.31097	8.26929	6.12543	9.47877	7.30876	2.96342	8.58351	2.9291	11.6124	6.97263	8.91307	4.65942	4.42544	10.7558	9.69337	10.3232	4.02985	2.79713	9.55366	8.5257	8.6031	3.94582	3.41436	13.3721	9.55442	6.00711	5.70727	2.79517
Zj01G011260	85.5679	49.0712	45.914	19.9713	29.9247	69.1173	43.7942	25.2417	16.9187	15.6133	48.9643	35.3894	25.8177	8.40473	20.2256	46.7558	45.2555	17.4249	10.202	15.8869	44.4285	40.0748	35.6803	7.0848	21.346	52.4084	44.4763	23.3097	11.0812	20.0401
Zj01G011270	5.80056	1.27927	2.23973	0.60952	0.71869	6.25524	3.37003	1.02336	1.07496	3.33808	6.70511	6.18761	5.65046	1.22828	7.00626	6.25632	8.21642	5.87961	2.15379	6.3368	8.29733	7.63105	6.58268	1.45897	3.92824	9.84868	6.02321	3.03279	1.15854	5.56521
Zj01G011280	0.683666	0	0	0	0.0238561	0.216053	0.0715929	0	0	0	0.335284	0	0	0	0	0.060153	0	0	0	0	0.317647	0	0	0	0.0209828	0.762802	0.169	0	0	0
Zj01G011290	0.0478385	0	0	0	0	0	0	0	0	0	0.0892538	0	0	0	0	0	0	0	0	0	0	0	0	0	0	0.02224	0	0	0	0
Zj01G011300	1.10091	0.726768	0	0.0207463	0	0.291314	0.796388	0	0	0.0681712	1.00178	0	0	1.00135	0.0204406	0.198261	0	0	0	0.0205054	0.488576	0.111317	0	0.1676	0.995881	0.502831	0.563979	0.0206455	0	0
Zj01G011310	1.10354	0.222057	0	0	0	0.766655	0.128694	0.0348926	0.0293216	0	1.04068	0	0	5.29573	0	0.391325	0.0899043	0	0.797931	0	1.03323	0.0693839	0	0.652907	3.98735	1.9775	0.216993	0	0	0.0672539
Zj01G011320	0	0	0.071137	0.0645307	0	0	0	0	0	0	0.0224172	0	0.0638418	0	0	0	0.0672976	0	0.0918905	0	0	0	0	0	0	0.0558586	0	0	0	0
Zj01G011330	0	0	0	0	0	0	0	0	0	0	0	0	0	0	0	0	0	0	0	0	0	0	0	0	0	0	0	0	0	0
Zj01G011340	0.195703	0.173271	0.278081	0.0210214	0.143407	0.0196784	0.0896607	0.0340335	0	0.069075	0.0219077	0.188706	0.124782	0.0184477	0.0414231	0.020089	0.0219227	0.0832702	0	0	0.0884024	0.0902341	0.0412775	0.0424554	0	0.0181963	0.105825	0.0209192	0	0.021866
Zj01G011350	36.8462	30.4008	39.1451	17.4192	19.6259	26.5116	31.7403	28.2016	20.3133	18.7333	36.5954	37.4909	40.5625	15.1132	20.1591	35.4824	51.0379	38.8424	19.7986	19.0128	45.2147	37.3858	37.5005	17.2312	14.2205	31.866	34.4799	34.9834	19.8994	18.2423
Zj01G011360	1.92365	1.56794	2.29321	2.01044	1.46041	1.97348	2.04846	1.06236	1.82347	0.932817	2.03701	1.83816	1.89229	1.94807	0.68778	1.70779	1.07744	1.61764	1.33201	0.441576	2.30153	1.91773	1.42555	1.72001	0.307168	3.05754	2.51616	1.41714	1.54047	0.537326
Zj01G011370	23.8494	3.44161	8.14738	2.15673	2.90077	12.1137	1.14426	4.81179	2.21857	0.864256	12.3805	5.92627	6.50521	1.45413	2.04721	11.537	16.3205	2.70885	1.34831	0.597913	8.91498	7.93119	7.77269	2.01854	1.18364	16.711	1.66833	4.42337	1.25982	2.95471
Zj01G011380	2.48838	0.513449	0.824028	0.407729	0.798399	4.91944	0.772912	0.330056	0.616352	0.272917	1.05443	0.325345	0.112049	0.477079	0.267813	1.32046	0.0944913	0.426207	0.70962	0.246274	1.65749	0.899394	0.733897	0.571849	0.86081	3.09798	1.80171	0.270498	0.445618	0.471235
Zj01G011390	6.76102	11.0621	14.0621	2.63704	1.90369	8.90447	10.2388	12.6217	2.0074	2.89985	9.23347	13.2985	10.653	1.24892	2.79407	8.08023	9.65811	11.6583	2.5034	2.02721	11.3537	11.1959	6.06164	0.961611	1.53836	7.87153	12.3903	9.5909	1.58426	1.80689
Zj01G011400	4.51327	0.396621	2.25438	0.168414	0.410328	7.78138	0.041047	0.116855	0.163663	0.0131762	4.66369	0.514742	1.58285	0.0211135	0.0118523	5.66753	4.80487	0.440778	0.0685195	0.0118899	4.39109	1.63947	0.838554	0.121477	0.0120303	4.25889	0.0605589	0.251393	0.174918	0.0250258
Zj01G011410	9.26006	8.13709	3.43537	0.725723	1.45614	20.3008	7.97511	9.12308	0.174238	1.26248	14.3998	1.62229	1.64712	0.149852	0.378544	14.8498	7.88003	3.4666	0.851047	1.05485	11.8486	19.5614	14.4179	0.560412	2.77498	14.4115	9.15502	5.77756	0.438166	0.621668
Zj01G011420	95.9339	27.1981	18.4094	118.17	140.219	48.2477	45.4848	25.7194	107.28	28.2636	44.2726	32.0167	32.305	122.94	69.5731	48.104	41.073	24.6305	135.318	78.6082	46.03	29.9471	41.5805	93.9232	44.5071	47.2116	38.8342	28.5638	166.099	61.2475
Zj01G011430	49.9348	28.802	21.9062	36.9382	54.2261	33.828	23.7891	17.7895	33.4425	13.2973	30.7049	23.6	33.3389	42.9817	75.5024	28.2782	33.2279	24.6237	38.7361	63.1816	44.9161	34.3528	63.1538	38.8691	94.6889	37.4526	30.0283	20.872	21.3678	81.6737
Zj01G011440	69.1195	43.1868	47.106	26.4904	78.589	72.6756	50.8062	44.25	49.3603	79.3104	46.1894	43.3718	50.7757	55.8467	75.8633	65.4936	90.5629	45.0944	68.4003	75.3732	47.4985	42.8738	76.5478	37.6154	55.9926	44.5808	45.9498	50.1099	41.3692	80.1715
Zj01G011450	0	0	0	0	0	0	0	0	0	0	0	0	0	0	0	0	0	0	0	0	0	0	0	0	0	0	0	0	0	0
Zj01G011460	82.7737	46.5061	41.6868	86.9639	73.5937	81.6268	47.2744	30.0125	69.5158	37.8793	53.8183	39.4585	55.636	53.179	30.5432	74.9932	80.5389	51.5258	52.0184	30.9866	58.9925	60.7247	59.8776	63.12	45.0618	64.1186	64.8942	40.0732	57.4613	27.182
Zj01G011470	250.897	165.828	1.39279	316.309	43.791	276.968	83.4925	49.6201	510.297	40.7348	201.182	18.6103	13.7495	309.021	45.2353	124.304	51.047	56.9495	278.922	67.8164	266.227	139.169	11.3441	459.387	1144.22	396.766	143.232	9.47032	196.141	88.4548
Zj01G011480	0	0	0	0	0	0	0	0	0	0	0	0	0	0	0	0	0	0	0	0	0	0	0	0	0	0.0676597	0	0	0	0
Zj01G011490	10.3669	2.20496	5.7979	3.11941	5.23765	9.67713	1.33049	5.57883	2.91156	9.77344	12.1973	5.23148	4.01912	1.40058	5.28916	12.6174	14.5257	7.65106	1.80778	4.08701	6.95571	6.73394	9.11666	2.34421	2.61175	12.559	2.08164	4.54808	2.94736	5.65944
Zj01G011500	12.5092	6.30455	8.19639	1.00285	4.65005	15.3946	2.34588	3.70387	1.80141	2.52298	13.0479	10.1606	7.35584	1.50575	0.90316	16.5918	13.0895	3.73975	2.67758	0.844075	11.7032	15.4617	11.3844	2.55548	0.564137	11.2511	3.68385	3.12648	2.88829	1.27134
Zj01G011510	89.1667	47.1057	49.2859	31.8013	53.5564	107.591	71.2985	45.5502	51.6645	79.2131	92.2004	50.0759	54.0403	46.7866	78.4422	124.316	151.661	54.1679	66.8079	93.4826	70.8014	58.4972	69.3506	34.6448	58.7423	86.3395	64.9037	57.3364	52.4815	91.4151
Zj01G011520	110.643	67.6123	48.0836	376.207	232.471	68.7211	72.6447	62.1058	279.406	96.049	85.1425	61.1028	58.2432	175.725	135.257	90.8106	68.4357	65.8214	229.683	207.026	83.6355	61.5745	69.016	297.116	193.502	72.0856	58.8165	62.2027	228.568	149.953
Zj01G011530	77.6419	50.191	30.419	62.7418	34.5293	65.5159	66.0142	32.9444	63.9679	21.1063	48.9468	31.5517	32.1798	63.0418	29.7694	73.8069	44.6931	26.4105	73.7574	49.8239	57.5676	51.283	47.8269	128.583	40.083	48.3052	54.634	42.8007	76.3444	38.3238
Zj01G011540	15.1926	13.6817	13.0576	13.6805	16.2395	11.5715	15.3644	7.6615	11.901	9.32995	14.9847	12.7099	14.2438	20.412	24.9797	14.8004	8.88328	12.355	17.7247	22.9613	17.6575	12.5572	12.8402	24.6755	18.127	10.6504	13.7451	11.7874	17.4908	21.0022
Zj01G011550	7.76322	0.17776	0.19019	0.0575093	0.130776	3.55312	0.245289	0.0931072	0	0.188972	4.31526	0.464628	0.284477	0.504682	0.283308	2.25329	0	0.170855	0	0.0568414	1.83804	0.308572	0.0564625	0.174221	0.0575125	15.4818	0.115805	0	0	0.05982
Zj01G011560	4.49266	3.2674	3.26788	1.10303	1.9596	6.19539	4.99872	12.7239	1.87585	0.453064	2.80201	4.08449	4.29683	1.63348	6.58859	5.46819	5.89543	3.48183	1.5707	2.52115	2.95714	2.14544	6.02395	1.74041	1.17204	3.93855	5.41404	5.21394	2.06383	1.07565
Zj01G011570	56.9982	32.5567	35.2495	27.8846	31.3946	49.81	38.3917	32.0329	25.8623	27.2331	34.8914	36.6277	40.602	23.6604	29.9336	34.2471	39.1237	27.8428	25.4257	33.0149	42.3882	40.3259	38.2125	20.8062	22.5775	35.0889	34.7718	27.8952	27.3861	27.4118
Zj01G011580	6.54868	6.25411	5.30455	16.4653	12.1952	5.7338	10.1131	6.66058	15.4921	7.73488	4.52994	6.46842	8.76707	10.7907	5.47388	5.15137	4.55857	6.91147	11.9781	6.88902	5.84679	6.28722	7.46519	16.9793	10.4418	5.65968	10.7344	7.13712	16.911	5.28229
Zj01G011590	42.2473	25.61	29.2718	27.4021	62.3121	41.8534	19.5079	19.3075	28.6821	11.3011	34.8803	22.7207	24.392	42.6655	33.5772	40.9766	34.6091	22.9564	41.9139	27.2825	32.6078	26.1465	26.0701	39.5107	29.2127	37.4061	22.9799	21.7573	29.9135	22.9976
Zj01G011600	67.3602	70.1259	66.0259	49.4232	73.6952	77.4363	70.0287	63.572	55.7013	42.5502	73.2959	61.4114	62.259	64.415	61.3844	75.6497	66.0659	60.5578	64.7117	62.7176	69.9266	62.3637	50.2713	65.4518	58.7458	72.2388	69.1593	63.8754	57.8573	58.3798
Zj01G011610	42.9021	47.529	50.2587	33.3447	44.0896	48.3999	49.4382	51.9377	39.0896	27.8795	44.1705	48.8375	47.3981	42.9069	42.2663	40.5258	39.1456	40.21	42.1471	41.1969	46.7355	48.2215	37.2898	40.8604	43.6503	47.3695	49.0857	45.5096	38.4351	39.7508
Zj01G011620	84.6716	39.3512	56.3591	25.3813	62.6641	103.072	73.5115	72.2049	70.3782	140.062	147.331	71.753	79.277	77.0037	179.338	127.341	162.914	68.7627	90.012	149.743	80.5614	77.2371	88.4636	83.9702	116.942	98.1866	75.3865	82.5694	88.3887	206.117
Zj01G011630	26.6588	33.9613	41.8587	25.1611	34.266	34.4125	28.2515	50.5704	32.9205	58.7646	30.6917	48.7922	50.3838	33.7847	52.2308	31.7031	39.2138	51.4436	36.6748	54.1689	40.8635	33.8565	36.0479	32.9343	32.9411	32.6066	29.6098	56.6691	35.8814	51.0851
Zj01G011640	24.7784	3.57081	15.5317	1.51766	2.78152	44.8898	0.34781	4.76747	2.06478	0.471402	43.0823	8.16073	5.93859	1.11318	0.334766	42.2764	28.7017	5.92204	1.1612	0.514937	30.0825	16.894	5.75998	1.50968	0.294488	41.3718	1.11751	7.12311	1.16248	0.471235
Zj01G011650	0	0	0	0.0336342	0.038242	7.36759	8.06229	8.33141	3.29468	1.95252	5.63175	4.79062	6.6883	3.4534	2.51853	13.4034	10.4878	10.8917	5.41207	2.95868	8.09059	6.7856	5.08539	2.98886	1.41272	5.93929	6.70508	6.92843	2.5604	2.58894
Zj01G011660	0	0.0811058	0.0433885	0.0393592	0.0447513	4.90034	7.42009	7.00946	1.92774	1.76754	2.18767	2.85013	3.30981	2.45236	1.35727	7.0337	6.56748	6.47027	4.70792	2.41193	5.56145	3.92806	3.82563	3.10015	2.08616	3.16849	3.96281	2.78092	0.976293	0.982575
Zj01G011670	10.9859	5.68025	2.42078	1.08643	3.92919	7.54109	3.17468	2.75066	6.17967	1.86093	11.8122	7.3007	4.69952	2.99209	1.28678	15.1097	9.54621	2.42648	2.92952	1.49648	17.6045	13.1471	6.04815	2.28755	1.22519	8.73394	2.51353	2.2313	1.41366	0.949749
Zj01G011680	5.27756	3.03766	2.58094	2.51468	6.54408	4.55585	2.27458	2.64983	2.58067	2.73062	3.5357	3.4834	3.17414	1.88339	3.00091	6.36004	6.61277	3.40269	4.3989	2.80688	7.27496	6.09503	10.7483	1.9702	4.21667	4.8226	2.82652	3.1065	3.17999	2.63827
Zj01G011690	1.63636	1.70969	1.26014	0.872701	2.73919	2.83055	1.69861	2.4875	1.70572	0.834714	1.7763	1.47487	1.17955	0.960014	0.968833	3.60614	4.06349	1.32679	1.8028	1.33637	5.17938	4.33963	8.80952	2.40797	1.56112	1.29805	0.532149	0.892923	0.43105	0.997265
Zj01G011700	0	0	0	0	0.0378975	0	0	0	0.0453472	0	0.0115789	0.0797892	0.560581	0.0292503	0.29556	0	0	0.066016	0	0.0988324	0	0	0.0327245	0	0.133332	0	0	0.0331692	0	0.173352
Zj01G011710	2.64077	1.07361	0.727497	1.28514	2.25104	1.875	0.760482	1.29337	1.26013	1.07792	3.06879	1.76339	1.45469	1.64597	1.39168	3.7176	3.09101	1.50199	1.78055	2.35734	2.48314	2.22397	2.45529	2.61889	1.80625	1.61353	0.769359	0.864117	1.11903	1.25248
Zj01G011720	2.07628	2.93914	0.800457	0.777987	3.00754	0.63118	1.32731	0.587794	0.564509	0.113619	0.918897	0.977744	0.974931	0.546189	0.35771	1.88348	2.05541	0.616355	0.516991	1.02527	1.70129	1.50278	2.54609	0.837999	0.674294	1.43666	2.92434	1.65164	0.798528	0.971096
Zj01G011730	6.67312	6.93314	2.92283	3.30967	7.21432	2.60183	3.15086	3.19724	2.71164	0.961361	2.40747	1.88221	2.24319	0.898617	0.846751	3.79195	4.46226	2.15487	1.56229	1.26512	3.53726	3.23772	4.55997	1.44027	1.02405	3.22894	3.29547	2.89326	1.42326	1.29337
Zj01G011740	3.33326	4.69394	2.62677	2.65445	3.1304	2.24215	3.15957	2.13877	2.78832	0.351599	4.27179	2.84835	3.40783	3.08788	2.28689	3.4806	3.37341	2.42086	3.42826	1.92806	4.73514	4.59742	6.3032	6.19632	4.61776	4.34964	3.54273	2.6784	3.44262	2.20888
Zj01G011750	5.41876	1.89801	4.24917	1.84214	2.71054	4.92701	0.356542	0.776933	1.09516	1.3395	6.36712	1.69072	2.69543	1.54868	5.76527	4.68955	3.14806	2.42215	2.42478	5.11034	3.55444	1.61138	1.79341	0.73471	1.3933	6.53911	1.12219	1.74076	1.86694	4.13826
Zj01G011760	8.28496	7.65026	4.83061	4.73365	9.4572	7.2419	11.6295	5.38653	5.20732	5.85146	6.39913	5.35416	6.4627	6.24301	9.10124	7.45762	6.92536	6.22801	7.5495	10.7342	7.47354	6.37151	8.69745	5.17618	7.69601	6.98917	8.892	6.39301	7.31108	10.1572
Zj01G011770	3.45818	0.905248	0.613004	4.12609	6.90425	1.21809	0.294101	0.50416	4.19125	1.08416	1.75016	0.492527	1.01226	0.585593	0.997143	3.27349	3.63029	0.594739	2.13797	1.51695	1.03829	0.692217	2.30393	2.78521	0.578353	2.2527	0.526284	0.619778	5.66002	1.28409
Zj01G011780	0.041135	0.00910503	0	0	0	0.074452	0	0	0	0.0096793	0.098236	0	0	0.00775507	0	0	0.313341	0	0	0	0.0297302	0	0	0	0	0.0611954	0	0	0.0075586	0.00919208
Zj01G011790	3.76293	2.24752	1.27306	0.256631	1.45894	6.30618	2.02498	1.4542	1.04744	0.421637	2.22876	0.921497	0.825147	0.563027	0.568909	2.75904	1.94035	1.33425	0.274078	0	4.42482	1.79008	2.26764	2.46192	6.41614	4.38732	2.51925	0.574613	0.219505	0.133471
Zj01G011800	285.928	85.2991	120.29	3.31537	34.3085	209.333	37.5448	78.4132	9.02115	67.733	309.68	226.605	83.2354	5.81892	136.341	330.791	408.439	49.2008	17.9262	100.301	227.32	323.502	61.2322	4.60945	82.6488	158.256	40.9271	30.2671	4.19198	148.289
Zj01G011810	8.72517	12.7886	0.0462884	0.142765	0	10.8566	10.8174	0.10877	0	0.119579	13.9391	0.437246	0.598197	0.0958068	0.529547	7.16673	2.47852	0.981349	0.0597926	0.149408	18.8236	19.2948	1.57481	0.22897	2.19199	12.3506	12.2771	0.376071	0.0502814	0.11356
Zj01G011820	13.1808	27.6443	31.7932	32.9483	25.6372	17.4261	21.322	23.0635	15.5762	22.5913	24.4401	31.5386	33.6341	16.7964	17.0494	14.7829	17.7729	30.3785	14.3118	11.7478	24.9186	33.4818	21.1939	25.7701	18.6164	27.537	30.9736	41.2243	27.0605	15.727
Zj01G011830	0.129704	0	0	0	0	0	0	0	0	0	0.0483987	0	0	0.0407547	0	0	0	0	0	0	0.0390598	0	0	0	0	0.120598	0	0	0	0
Zj01G011840	0.116979	0.0970974	0.011543	0	0	0.264656	0.00893223	0	0	0	0.170963	0.0375988	0.0103592	0	0	0.0300197	0.0327599	0.0103695	0	0	0.0792619	0.10113	0	0	0	0.208468	0	0.0104201	0	0
Zj01G011850	3.17339	12.6933	4.38393	5.66011	3.52877	1.47728	10.4284	2.92966	2.53347	1.48652	8.19761	13.7917	6.13051	3.96077	3.77308	15.8049	9.80873	13.0962	3.71534	6.07271	22.7763	17.4204	11.8475	8.78598	3.98755	4.59893	22.2867	5.77917	5.56118	2.12301
Zj01G011860	121.839	96.3828	103.248	52.1895	157.964	168.556	130.609	100.187	105.497	159.459	157.307	127.242	114.245	150.475	213.995	179.883	176.68	115.714	156.861	219.821	135.138	122.413	154.204	119.644	257.769	132.829	120.707	119.002	105.568	203.465
Zj01G011870	5.7843	0.0621517	0.132995	0	0	3.50104	0	0	0	0	5.85699	0.144401	0.149196	0	0	1.03764	0.125817	0	0	0	3.72904	0.938631	0	0	0	10.5214	0.0303672	0.0300145	0	0
Zj01G011880	19.6163	22.138	18.0262	8.3393	12.3499	18.8357	27.3665	13.3091	11.6283	16.2529	20.8459	17.0857	19.6128	8.41213	17.0761	13.046	12.5656	17.1634	8.87456	11.8504	17.4974	13.8536	14.1023	9.94955	18.0448	18.4447	24.8303	18.1037	11.2705	16.6388
Zj01G011890	4.54071	7.82535	7.66299	9.01102	7.33448	4.09716	10.5053	7.71122	9.39897	4.82528	6.18612	9.09486	18.7636	15.3386	15.6426	2.24168	4.99702	28.0316	21.1211	27.6522	5.0887	4.3131	7.3725	14.9491	7.29505	4.18479	14.689	16.5965	19.5377	13.2265
Zj01G011900	0	0	0.0371902	0.0674729	0	0.378973	2.5613	1.63857	1.28516	1.66284	0.0703179	0.0100949	0.166881	0.029606	0.132957	0.03224	0	0	0	0	0.425621	0.10861	0.132489	0.340676	0.877197	0.087608	0.135868	0	0	0.35092
Zj01G011910	8.31389	23.3963	17.1639	17.4955	15.9667	10.5559	34.0495	24.2224	18.2472	28.5325	7.8307	14.6723	20.8996	9.59469	22.9835	5.43568	8.51693	19.0354	7.23287	16.7783	12.5556	10.6165	18.2092	6.69365	10.1814	7.63441	27.9768	23.6324	12.9389	20.6963
Zj01G011920	0	0	0	0	0	0	0	0	0	0	0	0	0	0	0	0	0	0	0	0	0	0	0	0	0	0	0	0	0	0
Zj01G011930	15.6428	2.91352	4.58551	4.48753	17.3106	8.1523	2.72683	6.43592	8.19615	14.1847	9.87313	4.74578	5.91949	5.71834	17.1808	7.61744	12.2875	2.13069	3.90995	9.49868	3.84327	4.24394	24.3227	6.66286	6.41405	10.0038	2.57888	6.81072	11.3923	19.3108
Zj01G011940	52.0576	20.5934	20.7462	42.3202	33.9855	23.9269	14.2158	23.7496	47.0059	8.81271	16.3129	16.2525	20.0154	48.4379	14.0975	30.2385	14.6341	17.5649	31.7716	23.9621	21.4887	27.5655	16.8305	85.3319	10.8699	21.9687	14.1497	12.6967	66.4764	16.0095
Zj01G011950	242.007	197.894	235.807	179.264	252.363	298.739	210.546	290.324	226.835	174.002	241.271	240.256	273.247	255.849	176.651	287.646	194.344	296.508	178.969	146.489	272.107	239.31	278.012	300.508	157.314	284.812	240.25	351.843	343.971	187.774
Zj01G011960	6.96505	3.90848	2.94273	13.5229	12.6199	4.3402	4.67416	3.3551	8.12375	3.00083	3.75815	2.82725	2.6062	8.16834	8.27099	4.36363	5.75096	2.7827	11.2537	8.2278	3.45642	2.67618	4.17268	5.71052	4.84743	3.89172	3.64253	3.14582	9.58374	8.65894
Zj01G011970	70.749	70.7639	43.1427	72.7869	93.7006	65.1038	44.8507	26.7468	43.5561	77.2299	32.0162	17.422	27.5789	77.5288	45.9236	27.3758	16.9613	35.167	46.2278	22.0042	38.5013	26.8167	20.6607	47.0357	23.3547	63.755	54.0993	25.3787	30.2369	51.7868
Zj01G011980	0	0	0	0	0	0	0.0793422	0	0	0	0	0	0	0	0	0.0296284	0	0	0	0	0.0521525	0	0	0	0	0.0268371	0.124862	0	0	0
Zj01G011990	23.1495	40.365	25.5174	17.2074	34.4127	39.1442	50.6214	37.0588	13.5087	37.1572	27.2533	25.7888	30.526	19.5813	29.6026	21.8747	21.7083	36.8766	24.2058	30.2181	29.2962	24.9062	36.7406	22.2223	30.0839	37.0142	48.6384	40.4276	16.7757	43.432
Zj01G012000	0.488729	0.540888	1.1023	0.574963	3.38235	0.53823	1.5567	2.75212	0.612187	2.79287	0.868415	3.59052	8.18613	1.29433	8.86679	1.00336	18.0145	3.73816	4.59204	7.04181	1.49281	1.20719	36.4715	2.06999	5.64996	0.627528	5.38621	5.17439	1.81747	10.0371
Zj01G012010	0.303915	0.33635	1.25954	1.14257	5.01082	0.305594	1.81009	4.49242	0.222068	4.64834	1.13405	3.51659	6.78226	1.14593	9.97079	1.24788	18.7246	2.58627	5.11344	8.2278	0.823702	1.57644	28.0444	2.30758	5.38673	0.706447	5.09455	4.87294	1.39612	9.84742
Zj01G012020	9.95276	4.91113	8.66998	3.60897	5.05181	5.83253	4.2113	11.9063	5.0953	4.86661	14.3527	17.5434	15.2081	5.21378	7.24574	14.3162	23.1681	12.1043	4.0725	4.13914	16.3368	17.0808	16.4629	5.0884	3.33679	12.9232	11.5694	10.6388	5.05258	3.47066
Zj01G012030	29.3804	30.6686	26.1108	22.1626	42.5499	26.6275	32.9584	22.6113	23.3846	27.8631	32.6928	29.5401	31.5954	30.7354	46.9527	33.4313	33.5868	21.3336	37.5677	47.0084	28.5274	25.389	40.5934	29.4727	31.5202	24.7505	32.8875	24.4697	25.4021	53.44
Zj01G012040	2.63112	2.13541	2.53019	2.87759	3.07706	2.37307	1.68031	1.74705	3.75185	2.43895	3.81411	3.51087	4.81257	3.90817	1.94075	3.53566	4.50146	4.35935	2.51224	1.43902	2.85245	3.60268	4.49007	4.37605	1.09629	3.67701	3.1387	2.82951	2.85687	1.94203
Zj01G012050	32.6127	14.4756	18.251	8.57203	19.915	43.2796	24.2336	16.2329	23.6193	27.2181	40.1093	19.9922	25.8702	31.6381	38.1428	38.1496	45.0528	23.3215	26.9246	28.8738	29.5155	22.0839	34.3021	18.9061	29.1218	28.6355	24.5209	24.9444	19.9048	30.0971
Zj01G012060	0.195889	0	0.0579884	0.0526033	0.119619	0.246213	1.9744	0.0851645	0.214701	0.518554	0	0	0	0	0	0	0	0	0	0	0.132729	0.0564498	0.0516458	0	0.683881	0	0.900367	0.157043	0.26996	2.68113
Zj01G012070	3.84488	1.15246	4.45792	0.516246	0.58697	6.28244	4.3304	8.7759	2.92648	3.29847	0	0	0	0	0	0	0	0	0	0	2.8223	3.60097	2.3653	1.04263	0.344184	6.55407	1.81921	3.25366	0.95672	0.178996
Zj01G012080	3.66943	6.40021	3.99741	6.49561	8.712	4.75233	4.84168	4.03297	8.62279	10.1886	0	0	0.0311954	0	0	0	0	0	0	0	7.2932	7.8842	8.01815	2.16523	3.65793	2.37462	5.33359	6.27576	7.98326	13.8084
Zj01G012090	7.54435	7.5698	5.63114	4.06764	4.7683	12.2498	10.302	8.5254	7.55031	11.1211	37.9223	12.4923	15.0362	9.2146	7.7047	30.9772	21.9665	15.0511	7.99238	7.29282	47.5251	33.2287	30.1532	11.6222	24.3126	33.3812	19.9375	15.7208	7.95629	11.7748
Zj01G012100	1.24113	1.18192	2.87091	0.620072	0.458263	2.14769	0.211579	7.67979	3.37444	2.10544	0.204635	0.0371087	0.0306726	0.0272077	0	0.0888852	0.290996	0	0	0	0.391143	0.133083	0.334832	0.125232	0	1.15399	0.187293	0.771322	0.848591	0.322493
Zj01G012110	3.17448	0.398266	1.06529	0.0828305	0.313927	2.92062	0.235527	2.36914	1.82184	0.468748	2.63765	1.78867	1.51601	0.957075	0.516862	1.35885	1.39651	0.492164	0.117949	0.0818687	3.62265	3.73327	2.45324	1.21283	0.220894	4.94723	0.458681	1.12651	0.590398	1.65137
Zj01G012120	19.3604	25.6723	28.6801	19.8181	20.111	25.3516	24.6361	34.4883	15.3461	19.6415	22.6493	23.0204	20.9885	16.8707	15.1219	18.9224	15.5509	20.0409	12.5066	15.377	23.6442	18.4191	17.863	15.728	11.4201	22.7924	21.817	22.2413	14.9349	20.5054
Zj01G012130	97.9835	55.0085	77.1861	48.3161	77.0009	161.544	57.8051	173.396	116.021	138.61	73.5579	44.7703	61.8616	48.7607	40.1857	90.6915	164.726	54.6659	37.554	29.9265	61.2607	68.7433	172.551	62.0451	52.1844	87.201	45.9708	97.645	66.3978	62.8637
Zj01G012140	0.187875	0.0831703	0.155725	0.76686	0.734246	0.377825	0.309867	0.653444	2.11409	1.14941	0.196293	0.422702	0.439232	0.194807	0.0795324	0.539991	1.4732	0.219833	0.373577	0	0.254599	0.238218	3.70507	0.774387	0.403634	0.069874	0.243821	0.481978	2.41655	0.104957
Zj01G012150	69.3795	48.8477	82.5026	19.503	46.1526	96.9256	64.7893	61.6104	59.3238	55.2284	137.265	74.4429	65.571	63.3124	75.1439	131.526	162.549	78.9829	66.3817	75.2256	100.554	80.9941	77.3705	55.881	52.8039	116.939	62.7404	99.8813	70.1171	88.5686
Zj01G012160	0	0	0	0	0	0.571937	0	0	0	0	0.017687	0.03047	0	0	0	0.0486558	0.0530972	0	0	0	0.0856449	0	0	0	0.101834	0	0	0	0	0
Zj01G012170	41.5596	54.6662	65.4804	20.7959	34.2886	56.6037	83.2106	81.851	21.1989	60.5522	53.1015	54.8641	61.1787	27.4817	39.2063	36.0462	36.7925	61.6922	29.9169	38.1854	48.4461	44.7968	32.5122	18.0748	44.8571	52.2615	66.3447	68.2444	21.7518	45.3564
Zj01G012180	2.67554	6.79007	4.58834	3.07212	2.76059	2.64393	4.26913	4.25176	0.808962	2.93075	1.77296	2.6985	2.45107	0.608773	1.41578	1.56263	1.49857	1.27582	0.352794	1.46925	1.29194	1.43569	0.924321	0.950698	3.76604	3.9889	3.14301	4.19131	1.10194	3.8656
Zj01G012190	21.3664	22.905	19.6622	17.7718	18.8015	23.5665	21.0169	12.8554	10.4374	11.0039	25.124	18.7892	16.9868	8.39199	13.8575	21.8403	21.9738	14.7371	7.43592	9.50485	32.9492	27.9497	28.8835	9.41795	11.8199	24.4703	17.2766	15.055	12.9584	15.3788
Zj01G012200	0	0	0	0	0	0	0	0	0	0	0.32676	0.28146	0.0930576	0	0	0.359558	0.392379	0	0	0.0929695	0.158225	0	0.184699	0	0	0.325684	0.284114	0.0936045	0	0.0978412
Zj01G012210	23.5688	10.408	25.7772	5.30022	12.4781	23.1152	3.08513	18.2726	6.70196	10.7229	18.5423	11.475	6.90927	1.96996	5.7136	16.4468	16.7775	7.22486	2.13103	2.71178	10.2269	9.83653	10.2238	2.3298	3.49211	18.2978	3.20187	12.8449	1.92006	5.64291
Zj01G012220	42.8664	83.5547	78.8294	25.449	50.8371	57.5877	87.2451	84.8044	30.1401	80.8512	85.6698	105.907	89.6543	40.368	82.3941	84.0828	65.3115	72.9959	51.5108	84.3729	79.2807	72.7352	58.1922	35.1675	56.0089	65.7108	68.3026	79.4638	33.7978	66.7631
Zj01G012230	1.19887	0.947728	0.675998	1.41041	0.836675	2.29617	0.941586	0.19856	1.00115	0.738836	1.76811	0.733973	0.788676	0.968655	0.725019	0.820429	0.767415	0.728729	0.436607	0.606099	1.44413	1.1187	0.662264	1.91964	0.981209	2.33557	1.66701	1.03741	1.31127	0.956789
Zj01G012240	11.1929	14.349	15.1738	18.706	14.4611	12.5575	17.764	12.9813	13.5524	8.46115	11.2906	13.941	16.8696	17.3529	15.6403	10.0047	9.84073	15.846	15.3876	14.5176	12.1513	14.2921	15.4607	14.3815	13.9712	10.7291	17.8732	11.6072	14.9929	13.2297
Zj01G012250	12.0449	21.2339	14.6848	12.871	11.2043	17.3469	20.8724	16.6208	23.2828	11.1083	16.6174	18.251	17.5939	33.3727	23.9095	13.7461	15.4302	17.7631	29.0193	18.4575	13.3948	15.8161	14.9026	21.4494	28.4825	13.4043	23.9026	13.8948	12.3196	15.7988
Zj01G012260	54.6866	23.6697	26.5036	27.4717	20.2505	48.8788	36.7088	20.7756	88.8478	5.49296	71.8504	39.9209	24.953	106.497	46.5403	58.1445	23.9964	27.9721	83.0165	22.7791	43.6371	27.6602	13.9384	152.298	99.973	83.2452	52.7199	23.9988	39.2991	15.8795
Zj01G012270	6.616	0.0776193	0.359869	20.3654	4.82524	3.52608	0.0214212	0.0406554	12.9824	2.25541	3.00087	0.255479	0.0745303	9.71833	0.395863	8.18321	25.2192	0.198944	1.85943	0.322659	1.94309	0.646746	12.5491	4.94481	0.150678	3.69526	0.0758493	0.174926	1.18133	0
Zj01G012280	16.2425	16.2431	15.7075	8.48834	10.4944	17.8197	11.8554	15.7472	10.6386	3.39406	16.0916	10.8493	18.7999	8.04175	5.38196	16.5211	18.5677	18.3661	6.23218	2.95802	17.7202	18.4739	24.6895	6.98704	7.31019	17.3603	15.2394	12.8617	7.37364	4.45602
Zj01G012290	0.349617	0	0.27599	0	0	0	0	0	0	0	3.04402	0.0249716	3.38506	0	0	0.0797517	4.56915	0.826441	0	0	5.61521	0.0447778	4.87509	0.0421362	0	0.0722381	0.210059	0.415238	0	0
Zj01G012300	14.9885	12.2239	10.0089	8.94218	8.74025	7.3796	12.4291	6.38147	9.76471	4.66098	14.6533	9.62921	11.7956	10.859	7.24539	10.7194	14.5406	7.28246	6.64599	4.51608	10.16	6.58677	12.5915	6.93089	6.39324	11.4579	10.3459	6.45937	7.38019	4.87512
Zj01G012310	569.396	137.922	153.889	36.7617	109.344	420.768	20.1119	112.22	45.8086	83.2238	409.487	220.806	88.6939	21.8014	26.6053	351.205	326.397	111.576	40.8919	46.6794	425.539	294.895	24.8662	18.6177	63.6569	300.514	31.4254	114.382	33.132	47.8082
Zj01G012320	52.3883	27.6278	37.574	9.06407	14.5283	50.5859	21.0483	27.6679	12.503	12.7547	57.913	41.2673	28.2719	5.38574	16.6206	45.8967	36.0056	20.8821	6.63279	14.5892	58.1029	42.5212	24.9978	5.4664	11.7399	57.3191	25.0965	30.5678	5.70693	16.0411
Zj01G012330	0	0	0	0	0	0	0	0	0	0	0	0	0	0	0	0	0	0	0	0	0	0	0	0	0	0	0	0	0	0
Zj01G012340	88.8361	123.439	35.3472	266.383	99.4398	57.5308	107.788	70.007	174.111	404.79	106.748	153.753	160.137	221.165	244.256	119.157	86.5995	156.504	197.418	338.102	120.473	160.384	178.821	279.557	111.95	123.076	191.193	91.8399	396.072	151.478
Zj01G012350	6.15484	8.55617	8.91744	2.90248	8.89196	5.55988	6.44202	9.13714	5.04573	4.23883	10.1109	9.98781	8.26883	5.70743	6.43432	10.0933	9.50118	8.46331	4.70711	6.9063	11.6409	8.47894	8.6281	4.61356	6.07405	6.18799	5.51992	10.7779	4.2296	7.5757
Zj01G012360	0.717125	0.432905	0.77196	0.140054	0.915636	2.55658	0.14934	0.793614	0.190544	0.306806	0.875757	0.660055	4.50317	0	0.0344975	0.535368	0.109544	4.29958	0.149576	0.0692139	0.883466	1.01449	1.99382	0.106072	0.560248	1.39417	0.317275	0.940769	0.0898449	0.546306
Zj01G012370	3.1632	3.65638	4.82764	10.0422	7.55474	14.4897	7.02061	25.7932	4.00629	2.64647	5.82299	9.30847	3.36147	2.05409	2.82692	9.95757	6.14193	14.2817	3.87065	3.58217	9.52581	7.29239	18.9775	0.762465	4.53058	7.58156	3.80107	6.91272	5.42492	1.49224
Zj01G012380	0	0	0	0	0	0.0597137	0	0	0	0	0	0.0572625	0.063108	0	0	0	0	0	0	0	0.0536511	0	0	0	0	0	0	0	0	0
Zj01G012390	28.9864	27.2531	26.0999	17.694	29.7468	32.3175	27.4823	28.8799	16.0812	11.9598	35.9412	33.0074	27.7729	15.9388	17.5752	27.7228	25.2549	27.4792	17.2933	15.4227	40.8874	32.4456	33.2579	21.3248	23.4972	31.2249	22.1689	25.0313	12.9767	10.3832
Zj01G012400	0	0	0	0	0	0	0	0	0	0	0	0	0	0	0	0	0	0	0	0	0	0	0	0	0	0	0	0	0	0
Zj01G012410	142.809	24.1914	29.6477	18.0719	89.6333	226.852	56.5662	52.0661	85.3766	130.924	226.847	63.444	65.8848	78.6722	158.708	259.871	313.42	56.2266	92.6021	98.593	101.97	73.9086	134.819	107.771	120.391	216.542	66.4777	87.2298	86.1727	169.922
Zj01G012420	100.794	94.5852	34.1047	279.814	413.484	122.289	70.7835	116.371	518.773	409.713	77.6229	119.985	212.166	346.51	610.96	145.973	118.272	409.029	727.078	670.777	165.696	161.053	133.857	529.653	772.639	113.176	158.913	133.187	734.685	460.495
Zj01G012430	23.4819	19.5439	0.0647384	0.322995	0	10.72	29.5066	0.0950778	0	0.128648	22.8082	59.7469	0.0290497	0.128841	1.56224	26.1526	6.79812	1.01775	0.836252	1.53818	16.8677	9.54762	4.64143	0.0593028	1.17459	27.9334	15.1663	3.27269	0.100461	2.47398
Zj01G012440	0	0	0	0	0	0	0.0263737	0	0	0	0.0107403	0.083262	0.0305872	0	66.2234	0.0590918	0	0	1.40882	16.5626	0	0.033178	0	0	7.4824	0	0.155643	0	0.0264446	172.214
Zj01G012450	1.36681	14.2193	8.54547	0.0587264	0	3.18852	295.943	69.074	0.119846	0.289457	25.0727	138.367	44.8237	1.85531	0.318235	3.14281	1.68422	63.8854	0	0.0290222	13.4102	1.13437	2.33513	0.711634	1.0865	10.0143	89.8446	249.309	0.778576	0.213801
Zj01G012460	1.45222	3.58531	3.10849	0.0299981	0	0.870529	0.0767689	0.0485668	0	0.0328573	7.23216	5.33192	0.623234	0	0.029556	3.69811	4.53622	0.297072	0	0	2.01844	0.321916	0.265068	0.0302925	0.0899994	1.0127	0.0604061	1.28365	0.0769752	0.0624068
Zj01G012470	159.306	112.415	107.098	68.1236	115.52	178.821	140.911	111.31	100.752	126.74	145.895	105.015	119.544	79.2637	115.201	154.037	178.455	103.642	81.1374	98.6448	141.881	117.855	116.87	74.5552	99.6297	121.671	113.018	115.775	96.5119	118.164
Zj01G012480	33.5826	7.86219	4.71579	1.50303	10.1222	20.7804	3.45194	2.99495	7.23571	3.16594	34.0592	6.33109	3.77465	3.55117	15.3783	40.2181	24.5973	1.48845	4.28057	12.3417	29.27	20.9681	5.90268	2.80206	3.23748	55.044	4.07427	3.91189	2.86786	17.9192
Zj01G012490	17.8064	14.5114	17.4269	11.2442	18.6168	17.6063	13.1392	12.4099	13.9572	11.9509	10.1428	10.3409	12.4573	11.9911	10.8358	11.0778	14.265	11.0921	14.072	6.80279	12.2846	14.4144	13.9132	6.61373	6.92658	13.5962	14.2242	11.2328	10.5719	9.72153
Zj01G012500	0	0	0	0	0	0	0	0	0	0	0	0	0	0	0	0	0	0	0	0	0	0	0	0	0	0	0	0	0	0
Zj01G012510	28.3635	11.7646	2.32989	15.7251	6.49885	25.2351	7.57453	1.82925	3.03821	2.15481	44.9162	2.28707	1.95945	2.06472	1.1918	22.065	2.95271	0.947784	0.757134	0.0788292	28.1848	22.9231	2.57097	2.06715	0.332333	51.9965	9.54236	1.16406	2.71733	0.608373
Zj01G012520	0.531418	0	0.0699175	0	0.0721135	0	0	0.102684	0	0	0.0220329	0	0	0	0	0.0606113	0	0.0628095	0.0903152	0	0.0533445	0	0	0	0	0.384307	0	0.126232	0	0
Zj01G012530	7.91574	0.891792	10.4956	0.814627	5.26792	7.43518	2.43219	2.2256	0.346344	2.11915	10.8244	2.52901	1.05778	1.69786	12.1396	13.3317	57.0263	1.31093	0.652507	0.150969	11.9475	7.92239	37.1906	2.72494	18.5338	5.46491	3.84466	8.61333	0.65323	8.10286
Zj01G012540	0.261598	0	0.185857	0	0.095847	0.0526085	0.11985	0.136479	0.114688	0.0923332	0.146421	0.50449	0.667188	0.0986366	0.138427	0.456503	0.498172	1.00177	0.200065	0.333278	0.992613	0.542775	0.855228	0.425629	0.224809	0.583757	0.367789	0.39148	0.288413	0.555341
Zj01G012550	13.2964	8.54283	12.5335	4.12086	7.18805	9.38835	6.39525	8.33287	7.74544	6.70701	12.8666	7.59161	10.7243	4.7782	8.21808	13.7279	19.0887	6.37538	5.13746	5.57789	12.959	9.25285	19.5143	4.16131	5.22998	11.7899	8.13141	9.05805	6.85125	8.29744
Zj01G012560	4.6385	1.71118	2.46112	0.89847	2.25981	5.12288	4.29667	4.40794	1.11125	3.51893	8.59744	10.7458	8.51169	2.81937	8.02071	8.69026	10.165	11.2703	3.87698	8.58436	14.4266	13.2938	18.1769	4.7289	7.95056	5.01987	4.6327	5.9065	3.98219	6.00391
Zj01G012570	19.3619	16.4208	14.8661	11.1869	19.1911	16.1079	14.0622	9.74688	8.697	9.30374	25.5682	10.2781	11.219	6.60885	12.0573	18.0549	16.0272	8.26001	7.45056	11.2084	14.2147	13.7668	11.6925	8.53329	9.56739	18.8553	13.203	12.4178	13.5569	11.0671
Zj01G012580	10.2477	7.93898	8.89859	5.77897	12.6199	10.8195	9.46817	7.87103	4.61754	8.03782	16.9845	6.31308	8.25828	4.10544	7.32059	12.0972	10.9055	5.54125	6.53106	9.15711	9.02669	10.0406	5.04336	3.51994	7.52226	10.7987	7.29616	6.20729	7.92442	6.58366
Zj01G012590	6.08304	1.24837	1.40721	0.0649081	0.172201	3.82796	0.553694	0.0350287	0.0294359	0.118491	5.14853	0.304284	0.620747	0.113922	0.44766	2.37778	6.25015	0.192836	1.01671	0.363542	5.27726	2.80939	0.658509	0.0655452	0.0216373	11.518	2.26552	3.53106	0.148048	0.472613
Zj01G012600	2.40403	0.140032	4.54464	0.13591	0.515096	1.39949	0.154582	2.20037	0	0.0992425	5.08331	4.31082	3.04773	0.11927	0.0446355	3.76656	10.0633	2.15347	0.193533	0.179109	4.53428	2.62526	3.20246	0.274487	0.0453058	2.50976	0.501741	4.7788	0.697489	0.094247
Zj01G012610	0	0	0	0	0	0	0	0	0	0	0.0575487	0	0	0.0726893	0	0	0	0	0	0	0	0	0	0	0	0.071699	0	0	0	0
Zj01G012620	44.0874	10.0124	23.7714	0.812143	0.700513	21.8115	0.764461	0.544078	0.45721	0	41.8718	8.29608	3.76801	0.0491524	0	32.1956	30.6367	1.02613	0	0	25.7211	13.4937	4.86665	0.452477	0.0560131	40.3862	2.08653	5.12786	0.167675	0
Zj01G012630	0.0261672	0.0965328	0.0619696	0.0281074	0.106527	0.0613939	0.0879149	0.0758428	0.0127467	0.194981	0.0390567	0.0448562	16.981	0.189107	0.0461552	0.0179071	0.254042	1.59586	0.0266829	0.101864	0.0551607	0.0301627	0.266759	0.141916	0.178023	0.0405501	0.0188663	0.111883	0.0160275	0.107201
Zj01G012640	9.69798	17.1611	10.8611	10.657	16.5465	7.1617	15.6171	9.46094	10.6581	8.08591	8.84096	9.2541	10.1383	13.4771	10.194	8.13396	7.90488	9.04401	11.7383	11.0913	12.1569	9.89125	12.8189	18.4302	14.9065	7.83194	13.3022	10.0012	8.01664	12.1864
Zj01G012650	1.52216	2.39733	2.25301	2.64119	1.28701	1.29509	3.05771	1.73079	1.54001	1.27427	2.04257	2.24865	3.42178	2.62134	0.867421	1.86298	1.27884	2.9581	1.65663	0.590475	2.16854	2.83432	2.13006	2.66711	0.440224	2.20459	4.14715	1.5332	2.33978	0.752241
Zj01G012660	2.97077	2.71603	2.44711	4.57846	1.73523	2.46767	3.90562	4.94167	2.07633	1.51965	3.61478	4.89881	5.90218	4.74843	1.64036	2.78433	2.74911	4.67146	1.77808	0.95991	4.08419	5.3599	2.72431	5.60412	0	2.76221	3.49223	2.76133	3.5601	1.15453
Zj01G012670	30.0775	7.84247	10.9686	4.08021	2.84862	16.5402	1.53675	2.72346	3.53845	0.156811	33.0151	3.7163	4.9927	1.74845	0.0705276	49.6753	46.1722	3.48535	0.288808	0.0353757	28.6782	18.9994	36.5337	3.46969	7.25412	22.2963	4.62461	4.35719	1.92865	0.124098
Zj01G012680	15.2447	8.96894	5.83817	95.6324	21.5945	11.3209	10.2298	11.4651	40.9401	9.84578	12.1524	6.58174	10.9005	83.6389	14.9141	10.607	8.1259	10.5094	45.2484	18.3509	13.9432	6.72846	15.3797	55.0986	96.0032	12.5585	8.4784	7.89529	19.2996	15.0911
Zj01G012690	12.9164	14.1	19.8133	12.2344	3.08326	9.03238	21.1958	16.1319	11.5829	7.25288	4.57872	13.3793	10.2321	13.227	7.95324	4.03788	5.19568	31.4137	32.688	7.72915	8.53967	14.0088	11.7641	10.5714	4.03634	37.5027	28.2553	37.4663	35.2234	10.1021
Zj01G012700	3.12007	1.28097	3.67464	0.378385	1.22921	2.73248	0.338149	0.670947	0.343196	0.335507	4.98245	2.08655	1.87173	0.490181	0.301797	3.70211	3.66422	0.553152	0.102631	0.0534273	3.62197	2.03027	1.76904	0.509465	0.180194	3.63407	0.290263	0.842744	0.0616468	0.206165
Zj01G012710	114.422	42.0508	36.0982	107.441	118.032	116.197	35.4309	39.4738	136.656	22.4968	59.717	35.3795	28.1958	319.262	76.5325	151.852	36.1535	19.2153	146.721	64.6788	59.3507	41.9862	40.9351	234.108	31.6756	65.8326	17.4948	34.4458	177.685	121.849
Zj01G012720	18.3094	7.81424	12.1172	6.12972	20.7076	10.9705	4.40469	6.72812	38.6444	2.08247	15.8405	5.42795	4.69725	10.2297	3.80788	12.5099	7.1293	5.99826	9.06886	3.16276	9.45471	8.98613	3.42728	12.6735	3.21049	15.6031	5.05235	4.23893	7.26017	1.78312
Zj01G012730	16.2094	11.1587	13.1254	11.189	10.7842	13.9375	11.3618	11.4353	8.81632	13.3361	10.6403	17.0523	15.4397	4.45695	12.1287	9.77127	12.2182	11.1138	4.91716	9.77363	15.4079	14.8585	16.2688	3.9059	6.0545	15.2752	11.1413	10.0524	5.90713	10.8689
Zj01G012740	30.2339	20.7541	19.2597	18.7044	14.0221	14.8156	14.2023	10.6487	10.0671	16.2096	16.2799	17.7132	17.6913	7.03471	13.9734	13.1605	16.9341	16.8946	6.14645	13.4083	20.3993	16.7635	22.8035	7.88727	11.511	22.9517	17.7974	19.4316	12.3065	16.8903
Zj01G012750	16.6358	17.0042	12.5559	8.28088	13.677	14.4429	16.7304	9.97271	9.01293	6.52415	24.1439	17.9711	21.3867	12.1882	17.291	14.6609	11.8479	16.804	12.1228	19.27	26.2219	16.1826	21.5948	17.898	35.2757	20.5483	18.0791	16.221	12.1031	14.628
Zj01G012760	1.18002	0	0	0.0685141	0.0389502	1.37894	0.613678	0.665544	0.605889	0.150089	0.856836	0	0.0338913	0	0	1.86604	2.42936	0	0	0	1.06607	0.36762	0.403602	0.0345933	0	2.224	0.0344912	0.0340905	0.0293013	0
Zj01G012770	3.03144	1.95169	2.53685	3.47538	2.72333	3.268	2.08326	1.95158	2.87529	1.78329	3.56753	1.96744	2.58645	3.5994	0.879175	3.02201	3.004	2.32546	2.63048	0.773653	2.6597	2.62073	2.56677	5.21681	1.15852	4.06531	2.85289	1.38651	3.62873	1.1073
Zj01G012780	51.0799	61.2076	63.5556	45.0712	43.9396	60.4061	79.7703	61.9118	41.6948	31.9926	62.1449	52.9514	44.4122	33.7166	28.9995	57.8016	47.9878	44.1001	23.7397	31.1346	54.5	46.7274	45.7067	38.9339	41.4787	61.7303	60.4	63.8572	39.8578	26.5962
Zj01G012790	0.257409	0.203486	0.391886	0.197496	0.224553	0.554636	0.0336945	0.383695	0.214955	0	0.617471	0.791894	0.273543	0.10399	0.0389171	0.717197	1.07101	0.234697	0	0	0.531547	1.31401	0.698045	0.478643	0.118504	0.102573	0.159077	0.353765	0.574346	0
Zj01G012800	0	0	0	0	0	0	0	0	0	0	0	0	0	0	0	0	0	0	0	0	0	0	0	0	0	0	0	0	0	0
Zj01G012810	0	0	0	0	0	0	0	0	0	0	0	0	0	0	0	0	0	0	0	0	0	0	0	0	0	0	0	0	0	0
Zj01G012820	0	0	0	0	0	0	0.420807	0	0.335569	0	0	0	0	0.144302	0	0	0	0	0.117075	0	0	0	0	1.24536	0.164443	0.0711679	0.579452	0	0.210969	0.0855204
Zj01G012830	0	0	0	0	0	0	0	0	0	0	0	0	0	0	0	0	0	0	0	0	0	0	0	0	0	0	0	0	0	0
Zj01G012840	0	0	0	0	0	0	0	0	0	0	0	0	0	0	0	0.134265	0	0	0	0	0	0	0	0.141876	0	0	0.282915	0	0	0.0730712
Zj01G012850	0	0	0	0	0	0	0	0	0	0	0	0	0	0	0	0	0	0	0	0	0	0	0	0	0	0	0	0	0	0
Zj01G012860	1.74952	0.605075	2.97797	0.234906	1.60252	2.14401	0.851634	1.90156	1.03867	0.0643238	0.877237	2.35473	0.929591	0.257682	0	2.18874	3.18471	0.697883	0.0836252	0.0580444	2.02512	3.02499	1.49909	0.593028	0.176189	1.22002	0.827788	1.40258	0.652999	0
Zj01G012870	1.13908	0.180093	2.50492	0.524376	2.08675	3.2725	0.745525	1.98091	0.47561	0	1.03225	2.11826	0.691704	0.0766958	0	1.67039	2.64315	1.03858	0	0	1.24961	3.4701	1.11547	0.441269	0	0.75651	0.439966	0.869711	0.299011	0
Zj01G012880	56.4118	12.9817	0.183763	80.9317	12.2566	30.9105	14.0186	0.562256	60.3269	4.32121	32.3566	0.507121	0.700902	77.2646	12.756	18.6253	4.56343	0.371433	53.8048	35.4375	12.1277	4.47218	2.19582	73.2954	52.0404	53.233	10.8255	0.59443	19.914	5.18742
Zj01G012890	26.3551	5.3735	20.5742	2.07567	22.3508	28.0029	17.8997	17.5085	13.835	28.9442	17.4449	9.03464	176.464	7.97495	13.0266	13.7352	34.7437	42.5445	1.91252	2.87908	28.8421	12.3913	363.959	3.76935	1.77924	21.8173	16.6837	56.7946	6.83301	1.14303
Zj01G012900	2.45193	7.31012	2.07382	1.55874	2.41397	4.27683	1.6277	2.04498	1.02377	1.35407	4.5653	4.59182	1.94092	0.943377	0.979712	4.4688	3.16706	1.54362	1.4925	0.743756	6.08037	3.72035	0.817954	0.624187	5.96654	7.02547	4.22112	1.23023	0.574674	1.98478
Zj01G012910	1.38904	3.41203	3.24944	1.31008	2.15158	1.56704	2.29719	2.47452	1.63384	0.398597	1.20098	4.43193	2.88021	1.18162	1.03979	1.56496	0.986737	0.973032	1.08822	0.899213	2.41799	2.34313	1.96508	2.2049	0.618684	1.16552	1.83199	1.99178	1.08943	1.21131
Zj01G012920	15.4531	15.0933	13.889	14.3491	16.3149	11.9815	13.1787	8.98485	14.5564	8.32385	11.1157	13.9282	14.097	21.499	19.1621	10.8459	14.9122	11.4373	17.6562	16.9003	11.8583	12.1255	16.9349	19.7406	12.8999	11.4253	13.3397	14.9261	17.3622	17.5779
Zj01G012930	0	0	0	0	0	0	0	0	0	0	0.0170609	0	0	0	0	0	0	0	0	0	0.103266	0	0	0	0	0.0425118	0	0	0	0
Zj01G012940	192.064	140.872	159.207	247.457	432.885	148.869	303.037	214.174	320.425	371.641	179.307	136.801	197.654	533.871	612.116	161.656	163.513	211.304	477.063	388.22	210.341	182.582	341.876	635.34	360.682	211.312	255.157	272.043	486.894	410.687
Zj01G012950	0.047728	0	0	0	0	0	0	0	0	0	0.0267143	0	0	0	0	0.0489929	0	0	0	0	0.0215596	0	0	0	0	0.0221886	0.0516173	0	0	0.0266634
Zj01G012960	0.071592	0.0264109	0	0.128167	0	0	0.0218664	0	0.0348744	0	0.0178095	0	0	0.0674852	0	0	0	0	0.219009	0.126679	0.0646787	0	0	0.129425	0.0256349	0.0665659	0	0	0	0.0266634
Zj01G012970	0.180229	0.0221626	0	0.0645307	0.0489142	0.0604081	0.0366983	0	0	0	0.0523069	0	0	0.0377533	0	0.0411123	0	0	0.0612603	0.0637814	0.0904582	0	0	0.0651641	0.107557	0.0930976	0	0	0	0.0223745
Zj01G012980	0	0.0264109	0	0.102534	0	0	0	0	0.0348744	0.0280767	0.0178095	0	0	0.0224951	0	0	0	0	0.182508	0.0506716	0.0431191	0	0	0.10354	0.0256349	0.0887545	0	0	0	0.0266634
Zj01G012990	0.0267697	0	0	0.0287546	0	0	0.0245289	0	0	0.0629907	0.0499451	0	0	0.0504682	0	0.0274792	0	0	0.245676	0.0568414	0.145108	0.0617145	0	0.0290369	0.287563	0.0248903	0	0	0	0.02991
Zj01G013000	2.18819	2.95988	3.45475	0.26116	2.07856	3.42265	2.11641	3.80535	0.177654	3.43262	1.9052	1.28942	2.06697	0.343778	0.643277	3.86843	4.90243	2.19833	0.557829	1.4197	9.33529	8.54782	8.5896	0.395585	2.87292	1.69547	1.97208	2.46896	0.446758	1.49409
Zj01G013010	0	0	0	0	0	0	0	0	0	0	0	0.0420408	3.33594	0	0	0	0	0.973945	0	0	0	0	0.655215	0	0	0	0	0	0.0300431	0
Zj01G013020	11.9666	4.71249	6.99796	11.4344	21.9222	13.0108	2.92622	7.88369	18.8825	7.06111	10.4715	4.8845	5.69519	15.5188	8.74079	16.0894	18.2571	3.5923	11.7346	7.09276	10.9437	9.26638	13.6071	23.2327	7.76797	9.36876	3.05679	6.88617	10.5391	6.35707
Zj01G013030	28.6124	6.06444	9.46239	3.67871	14.3478	11.3537	1.38837	3.4291	4.95939	5.76317	10.6766	4.94682	4.27909	5.35117	7.21603	14.8185	20.0425	1.24746	3.68276	2.35788	7.27571	4.62958	15.0271	2.61163	1.43812	10.1802	1.78458	2.25196	3.74723	5.28755
Zj01G013040	26.5709	5.37371	4.0265	709.975	351.881	20.8334	10.7241	10.6168	54.6858	51.7674	18.5726	28.1525	7.04228	84.2492	71.3052	22.5506	53.2931	10.3804	333.481	174.177	43.6377	36.7536	230.427	522.401	1169.06	13.3821	73.5507	8.43615	239.341	186.097
Zj01G013050	0	0	0	0	0	0	0	0	0	0	0	0	0	0	0	0	0	0	0	0	0	0	0	0	0	0	0	0	0	0
Zj01G013060	2.74854	7.2774	8.85739	2.27965	4.54655	5.52744	8.67118	10.7092	3.45738	4.01147	4.86839	5.43474	3.54935	1.83657	3.31385	6.71418	6.00195	3.62688	1.96899	2.99193	3.36322	3.40884	2.71514	1.84917	1.60706	6.08162	8.05212	11.3428	3.32436	3.80955
Zj01G013070	10.9072	34.3077	30.3623	13.8741	14.1389	22.7045	44.6231	48.4184	17.0581	18.6861	40.1285	32.874	32.5357	12.9872	26.5292	56.6687	55.518	34.9087	16.8296	28.9497	28.3516	21.3955	27.344	13.9065	13.0527	33.9827	45.8388	61.6698	21.888	29.2907
Zj01G013080	56.9209	42.0496	68.8723	13.1589	21.1632	15.139	7.77626	12.1033	6.07138	3.88529	51.1717	7.30442	9.50914	4.35136	2.51784	48.4786	36.7542	22.5499	1.24921	1.09327	48.7617	36.6741	10.6726	4.89157	7.32366	32.7849	14.3241	9.45116	2.83829	1.66633
Zj01G013090	351.051	192.771	565.63	212.62	505.953	482.033	72.1938	641.449	225.77	274.774	234.404	271.611	354.279	130.604	234.55	281.881	395.096	370.084	239.072	475.164	283.328	358.308	419.24	183.969	244.903	413.938	126.706	469.536	233.641	281.189
Zj01G013100	33.7785	16.4229	21.8778	3.00363	3.10084	27.4791	20.9851	14.0814	6.19234	26.5615	46.0707	17.7549	26.7258	6.54928	68.6825	36.1001	23.1952	12.7009	12.9625	62.7626	33.9263	16.8084	17.3138	3.21919	25.6521	43.8805	25.6775	13.6432	6.90349	69.3865
Zj01G013110	30.3777	5.09112	14.3948	1.09806	2.32826	17.6689	2.65818	5.16509	1.5141	1.49527	20.5624	5.27489	5.35828	0.638072	0.730996	16.974	10.7395	6.18648	0.443728	0.39599	20.3929	13.4873	5.62345	0.749213	3.78406	37.5444	4.16827	5.6408	1.43419	1.91392
Zj01G013120	7.32845	3.73087	5.03307	1.02334	3.4011	7.36893	2.5517	3.82334	1.82064	5.51816	9.51635	4.68741	5.13995	3.31587	6.04954	8.35017	9.68703	5.14503	4.25955	5.83532	5.03179	4.13925	6.02827	3.02066	5.27443	9.67581	4.43835	5.40516	2.35657	5.89545
Zj01G013130	9.44013	6.26858	9.45613	4.52193	4.6117	9.15876	4.04443	5.36872	7.53166	2.01119	10.7009	4.69072	5.23282	2.57338	2.56516	7.85702	11.1751	5.88936	1.91223	0.677185	10.0959	10.1169	16.7629	3.5977	1.5348	11.5055	5.82211	4.39086	3.63336	1.2543
Zj01G013140	0.489142	13.3306	3.18559	5.05707	0.149347	1.90589	8.45972	4.04052	0.178706	1.36679	2.19026	11.8699	14.9443	0.403447	0.323542	1.56908	1.23286	4.09748	0.0935217	0.259654	6.02099	5.49734	4.06229	0.0663209	0	2.67196	6.28188	3.85606	0.280876	0.13663
Zj01G013150	10.2404	2.35357	14.7408	0.281143	2.31752	12.7643	0.149892	3.0155	0.23906	2.5405	17.5005	6.9404	6.74493	0.185041	2.18137	10.6629	12.3143	3.46281	0.525449	1.4936	10.3895	9.67328	8.78106	0.230671	0.562318	15.7576	1.57454	3.19994	0.27053	1.91913
Zj01G013160	22.1997	40.3872	33.0244	29.7787	24.8023	23.0222	54.2299	42.922	30.872	40.7357	18.6539	36.3041	44.1349	26.5179	32.4227	19.3162	33.6322	40.4038	33.8864	32.0517	24.7658	27.6215	37.8465	17.0791	16.15	15.9346	43.3449	45.842	29.5097	31.66
Zj01G013170	62.8373	18.3813	15.887	3.10896	21.7709	66.0402	14.6236	24.7436	2.92525	35.676	36.337	43.1499	30.6427	5.81362	56.024	33.8757	43.9978	11.3369	7.94396	26.0762	39.6383	64.0756	43.6461	2.64068	33.2707	33.4508	13.4862	10.8429	1.46629	29.6792
Zj01G013180	4.79469	5.53407	10.493	1.61475	2.0099	6.58735	3.92936	4.34795	1.3875	2.28995	6.07593	6.65771	5.61652	0.999394	3.08142	5.71769	6.27506	5.97556	0.847137	3.192	8.00576	7.67915	6.75864	1.01269	2.56675	4.84062	4.96292	4.39783	1.16308	2.03324
Zj01G013190	9.01062	12.2248	10.6009	5.89441	9.72251	9.41658	12.2813	8.94938	5.80745	6.55474	8.35162	9.96782	11.1565	6.19271	8.43183	9.13042	8.00859	10.2494	6.23603	6.98158	10.5204	11.4407	9.9984	6.67184	7.15395	8.51576	12.3082	7.87608	6.25477	9.05294
Zj01G013200	7.75809	11.6643	9.46008	7.76595	8.44684	10.4898	14.3762	13.0323	9.33536	10.4385	7.84395	8.04045	13.9189	5.92046	9.10144	10.3782	10.5674	15.4603	7.14515	7.96493	8.59712	8.12453	9.60908	5.9264	3.52857	9.83789	13.121	10.7101	7.7799	7.35872
Zj01G013210	272.87	119.406	1147.7	634.09	594.024	176.646	10.2395	3293.4	4489.68	1980.25	922.341	2339.52	7116.93	1996.61	509.131	681.915	2863.93	8946.29	828.205	298.438	919.972	776.149	3429.57	833.392	43.1679	257.614	206.808	5624.38	1816.41	39.4124
Zj01G013220	0.0437226	0.0322593	0.120802	0	0.0177995	0.0879282	0	0.152071	0	0.034294	0.0924513	0.0562126	0.0309754	0	0	0.0149605	0.0489782	0.015503	0	0	0.0921679	0.117597	0	0	0	0.0813061	0.0157618	0.062315	0	0
Zj01G013230	6.9283	1.54567	2.15636	0.205905	0.284281	4.04777	2.48414	0.857212	0.840405	0.25775	7.531	1.04302	2.22623	0.258137	0.275325	2.90942	5.49105	0.480642	0.146603	0.0436102	4.72537	1.54673	1.9205	0.163371	0.132375	5.23245	1.30311	1.40506	0.276757	0.030597
Zj01G013240	123.167	53.5037	123.339	56.9829	165.523	191.755	100.008	192.372	31.4821	191.53	87.4088	94.0619	124.907	98.5342	167.697	124.016	324.26	128.956	123.831	128.559	101.271	136.284	448.636	199.797	72.0008	196.099	139.041	128.205	76.5422	168.643
Zj01G013250	8.85879	7.71853	11.7194	3.18106	2.36427	11.6019	13.7559	16.5651	4.14049	12.9114	9.55808	15.749	15.1224	4.72516	11.9804	6.39577	5.09825	8.01873	2.88258	5.26743	10.0534	10.1376	7.32793	1.82169	3.27764	6.59186	9.20632	6.81083	2.41463	3.56671
Zj01G013260	2.43132	0.26908	0	2.87276	0.445407	2.81146	26.7336	0	4.2637	13.4444	1.95056	9.02592	0.258372	22.3455	105.111	0.873515	0.0680893	0.517255	68.52	127.386	0.549135	0.0700641	0.512812	18.3947	51.4514	3.2214	34.38	1.03956	13.5703	151.786
Zj01G013270	21.0288	3.00945	6.09095	1.04664	1.43911	11.9396	3.11453	1.45807	0.993462	0.106642	19.4479	2.69486	5.08103	0.106802	0.143891	17.7946	26.3488	2.04888	0.207963	0.216521	15.4565	9.01153	13.8128	0.540748	0.365129	19.8685	2.57322	5.06244	0.499663	0.253185
Zj01G013280	0.578655	5.35201	9.34797	9.12361	3.83644	0.0831215	8.48348	11.86	1.23825	0.145886	0.177365	2.83633	5.31471	0.116884	0	0.466707	1.89833	4.57253	0.0632207	0	1.13891	0.833763	3.5743	1.07599	0.532796	0.269015	3.75485	6.42838	0.322783	0.207815
Zj01G013290	8.10016	3.04495	17.1392	9.14131	14.1295	3.83188	42.9669	1.51564	6.59299	2.81479	6.96971	4.31174	2.65137	9.32691	5.62459	2.63128	27.4895	10.307	7.2404	4.33615	8.63026	1.69405	3.29801	2.46532	1.37678	4.46487	21.7157	14.175	25.2151	7.63744
Zj01G013300	30.9673	62.7061	53.5206	29.5279	42.6426	54.9708	103.127	63.9205	34.4494	51.9818	29.5032	49.6258	43.04	39.681	48.9898	40.3665	27.4256	44.2322	38.8882	55.8707	49.1964	54.5303	33.73	48.4697	41.5069	38.8519	78.3803	45.1574	30.4077	60.8786
Zj01G013310	32.4268	23.2255	35.5967	5.51532	21.9872	41.9249	20.3614	14.7463	10.586	10.4276	31.3231	22.6665	26.2181	11.2667	21.3077	32.2364	31.5275	17.6773	14.4365	18.9324	29.7959	20.5555	23.4123	13.681	13.5259	34.4886	26.613	20.1549	12.88	29.0655
Zj01G013320	14.3456	13.558	14.422	9.8406	6.59181	15.3889	20.2378	12.2886	7.21301	8.77324	18.4308	15.1338	11.5846	7.76551	8.22996	16.1109	14.6778	12.2759	7.92974	8.59536	14.1794	15.4719	10.6351	10.746	10.1845	15.7487	14.9002	14.6892	7.1773	9.36316
Zj01G013330	185.658	271.443	276.373	273.825	330.718	188.965	249.803	209.335	161.422	262.469	160.018	275.668	273.906	292.323	375.881	147.925	138.278	251.432	257.694	274.598	244.732	256.211	251.309	321.367	260.068	190.413	277.591	260.257	296.405	338.883
Zj01G013340	5.37126	1.08741	3.3546	2.58573	3.89995	4.13302	1.8006	1.50934	2.75209	3.04412	4.52793	1.66325	2.3841	3.56581	3.63946	6.21962	8.43832	1.60259	2.73021	3.14682	2.75177	2.32178	6.1826	2.46901	2.48033	3.33452	1.66476	1.99551	2.18157	1.79308
Zj01G013350	67.0521	27.0455	47.0667	44.7212	16.1203	48.8415	38.5638	17.7074	26.5639	26.0892	60.6509	33.382	19.1563	37.5395	10.5366	63.1773	67.2543	32.0924	21.112	4.80455	35.3651	41.3838	26.0102	49.9871	201.743	100.004	33.8517	22.7356	31.7377	14.4105
Zj01G013360	6.3743	0.241304	3.53095	0.227313	0.422924	11.8389	0.123396	0.423779	0.290517	0.0377241	6.2718	1.10066	2.05805	0.187392	0.0950144	7.21467	3.87196	0.845862	0.127514	0.0953158	4.50736	3.34116	0.70334	0.417352	0.123996	7.01793	0.124836	0.335884	0.16497	0.114641
Zj01G013370	76.1934	84.3841	84.6083	57.4417	72.6617	80.39	112.715	84.7077	72.1171	111.42	82.3822	74.0599	80.7428	55.8063	92.4743	81.2746	89.8568	76.2334	71.4899	102.268	96.577	90.4062	95.8566	56.5611	103.418	82.6805	104.378	86.1991	76.7318	113.995
Zj01G013380	37.9155	20.4799	22.3994	20.0539	32.0273	17.0548	17.4652	23.1244	24.9972	29.2548	24.5018	23.5992	26.1614	20.4703	17.9067	24.5101	36.478	26.253	20.2445	16.3682	23.5428	21.4017	37.1636	22.3941	15.9423	27.9235	21.1259	25.7871	38.9389	20.6987
Zj01G013390	9.36765	4.30291	4.82007	6.89501	14.8825	6.7956	5.57092	5.21847	11.478	9.8854	7.05916	5.20829	7.07097	9.91254	11.7365	8.24987	10.2306	6.49507	14.8473	10.2224	6.83645	6.37654	9.24616	9.62323	8.43706	7.59394	6.80103	4.85325	12.9458	10.1167
Zj01G013400	17.4934	7.48385	8.24649	17.626	24.0353	12.5273	9.12581	9.01148	21.4022	4.3887	10.7856	6.59717	7.47892	17.5292	10.1513	14.8447	18.8757	7.93589	16.5266	8.54482	9.41276	8.66311	14.6115	24.0974	9.8103	11.5326	9.4992	9.19244	15.7683	9.17735
Zj01G013410	0.34094	0.406352	0.279493	0.760611	0.192181	0.210968	1.12945	1.23143	0.421591	1.41937	0.0587172	0.151731	0.0836101	0.0988869	0.0555112	0.0269213	0.0587573	0.139488	0.160459	0.083531	0.473873	0.0906921	0.41487	0.711182	0.0845172	0.731549	0.567266	0.756914	0.457814	0.117211
Zj01G013420	5.31007	4.12964	14.3598	2.62066	11.2176	12.4105	4.79983	28.3272	3.56542	2.27948	6.15851	19.1432	7.5493	1.01462	0.455654	8.69183	12.2986	9.77037	0.329274	0.4571	6.74215	11.1665	10.4432	2.64639	0.462497	8.07311	3.56984	20.9401	2.17562	0.240526
Zj01G013430	10.1323	6.09749	6.20327	8.78249	17.6898	5.76451	3.55987	3.46054	10.821	3.79846	7.6627	3.48511	4.24367	11.6821	11.0026	6.98949	8.40085	3.2111	9.24499	7.72479	7.9615	5.98406	12.6199	17.5685	10.3244	6.87221	4.3261	4.39884	6.9834	9.64962
Zj01G013440	58.6763	36.0216	47.6087	16.1499	15.6115	39.8055	16.2017	22.915	11.4386	8.67899	81.7485	39.4746	26.9284	7.64366	13.4983	53.295	50.8425	18.6589	5.94309	7.50292	69.773	51.311	32.3948	8.39854	11.3116	73.301	24.8472	31.8118	9.51947	11.325
Zj01G013450	5.24792	0.157582	0	0	0	1.34991	0	0	0	0	7.48382	0.0130757	0	0	0	0.897834	0.0455716	0.0649114	0	0	1.81928	0.56272	0.0858052	0	0	7.77314	0.0659949	0	0	0
Zj01G013460	0	0	0	0	0	0	0	0	0	0	0	0	0	0	0	0	0	0	0	0	0	0	0	0	0	0	0	0	0	0
Zj01G013470	4.53436	3.49833	8.15704	1.63914	2.20981	5.26085	3.75531	3.67734	1.2106	1.84666	5.37692	5.18504	4.07726	1.10966	0.945915	5.05733	5.10382	4.33637	0.766917	0.948916	4.74642	5.05082	5.37966	0.945842	1.12404	7.09427	5.91764	5.47606	1.64235	1.68064
Zj01G013480	3.79465	0.0430731	0.046085	0.167221	0.0475324	1.311	0.0356616	0.0338412	0	0.0228949	1.28525	0.218913	0	0.0183434	0.0205945	3.49571	2.72485	0.0206999	0.0297649	0.0206599	1.2658	0.358897	0.656709	0	0	2.29788	0.0841818	0.145607	0	0
Zj01G013490	9.17006	0.194048	0.311426	196.322	96.7689	0.599434	0	0.0304916	351.73	4.04323	0.693514	0.0732624	0.0558977	101.133	37.6317	0.899913	7.44399	0.093255	117.707	123.007	0.823702	0.808432	1.017	84.8605	48.5559	1.97262	0.170661	0.224905	218.922	8.46304
Zj01G013500	0	0	0	0	0	0	0	0	0	0	0	0	0	0	0	0	0	0	0	0	0	0	0	0	0	0	0	0	0	0
Zj01G013510	19.1852	25.0437	18.6869	25.5764	29.1093	14.5601	18.5171	13.8533	24.1177	7.43061	17.6248	17.9994	19.4939	19.1392	21.32	14.9209	14.7275	16.4748	22.9735	17.2011	20.5152	21.2915	17.8311	23.6931	14.9666	17.403	19.264	14.876	19.1719	14.911
Zj01G013520	32.5068	0.538161	0.0287896	7.83479	4.45407	0.366712	0.311893	0.0845633	69.0009	1.51608	0.290316	0.0859612	0	8.15899	5.32633	0.748728	0.653657	0.0258627	9.1484	0.696943	0.395377	0.504462	0.0256406	17.8804	0.0261175	0.836433	0.552183	0.051978	34.043	0.190157
Zj01G013530	111.19	2.73885	0.179935	24.5304	14.1045	0.873125	0.875209	0.0377515	204.62	5.97644	1.26365	0.446552	0.0230689	43.9953	22.1011	2.05009	1.99404	0.0692752	18.3287	1.45196	0.90215	1.12603	0.434975	47.7763	0.629617	1.75602	0.939087	0.116022	88.7134	0.242547
Zj01G013540	3.7239	1.47865	0.992982	0	0	2.68687	0.768393	0.0494352	0	0	9.15943	0.264967	3.70054	0	0	2.91801	3.31174	1.60264	0	0	3.9935	0.966634	0.854393	0	0.0152681	4.92938	0.814694	0.866003	0	0
Zj01G013550	0.0532635	0	0	0	0	0.267788	0	0	0	0	0.675752	0.0684789	0	0	0	0.273376	0.119332	0	0	0	0.2406	0.184189	0	0	0	0.0990482	0	0	0	0
Zj01G013560	12.8221	10.305	10.649	9.85136	10.8592	16.7556	11.6322	11.8127	9.4619	11.6284	6.53122	7.73136	13.9502	10.6477	7.2426	10.1587	11.1572	14.8164	12.6467	7.00899	11.2391	10.909	11.7916	9.6721	7.55633	9.69835	13.9769	12.1829	13.136	8.88279
Zj01G013570	0	0	0	0	0	0	0	0	0	0	0	0	0	0	0	0	0	0	0	0	0	0	0	0	0	0	0	0	0	0
Zj01G013580	0.220244	0.0609374	0.195595	0	0.0224154	0.239915	0	0	0	0	0.157518	0.436538	0.0390082	0	0	0.602883	1.04855	0.0195234	0	0	0.232139	0.338498	0.13549	0	0	0.170651	0	0.0980935	0	0
Zj01G013590	32.7764	1.52964	5.45535	0.0706961	0.64305	6.81649	0.18092	0.68674	0.384729	0.154869	6.36078	0.973098	0.349707	0.0620405	0	5.67507	8.62609	0.350053	0.10067	0	9.98936	7.13137	2.2211	0.42834	0	3.30455	0.355896	0.773877	0.302344	0.0735367
Zj01G013600	0.113136	0	0.0893107	0	0.0230289	0.0189602	0.051833	0.0327914	0	0.0221847	0.0140721	0.0242425	0.120228	0.0710975	0.0997783	0.0580674	0.0633678	0.18052	0.0576831	0.100095	0.119246	0.152147	0.298283	0	0.060766	0.105193	0.142748	0.0403114	0.311834	0.758448
Zj01G013610	8.69294	6.80709	4.36984	4.40448	9.71528	32.0776	20.1386	10.9815	20.254	13.4115	4.6514	9.25199	7.75628	12.7552	9.11309	16.4997	24.2528	9.77037	15.9306	25.0752	9.48347	10.0203	71.4376	14.8554	7.75233	6.55762	15.3436	21.6524	24.1861	11.362
Zj01G013620	70.0323	48.487	43.6732	35.0301	92.9711	83.8422	45.7263	40.4059	43.4252	64.4051	87.9916	65.1959	73.8189	70.4346	107.682	89.6075	88.152	53.5288	71.1689	75.6197	64.3757	63.3756	78.1075	57.92	77.6353	59.8397	49.2546	43.7025	47.9619	69.038
Zj01G013630	3.81641	4.26356	4.56169	1.97235	4.35319	4.38053	3.46396	4.50808	2.36769	6.79872	1.74651	4.94712	4.72519	2.83387	3.25785	1.25658	1.81492	3.90644	2.14774	2.84772	4.04963	4.5029	5.01198	3.12425	2.61061	3.11329	3.44599	3.44445	3.67174	5.02842
Zj01G013640	73.6043	47.9289	15.0412	5.3729	0.187556	53.8481	44.1647	10.7208	0.705337	0.671098	3.37277	10.415	3.05411	3.16407	0.11609	2.22949	1.64658	9.40475	2.0134	0	22.1589	69.8469	23.1364	1.54678	0	57.7684	9.84646	13.7656	2.7211	0.0735367
Zj01G013650	18.7013	46.1561	29.5659	10.9537	9.02009	9.77699	45.0436	50.0206	28.9635	35.2758	18.1158	30.8493	21.7096	9.7723	6.0236	21.0053	53.3597	26.7764	2.53919	1.87036	30.6381	41.981	297.656	28.5534	10.1173	13.0097	20.4816	49.6135	24.5589	3.86104
Zj01G013660	86.713	92.9021	54.6185	31.6959	36.4284	105.401	147.293	62.2456	48.7267	45.8715	173.152	90.4606	73.243	51.6139	38.4441	150.794	113.246	66.8565	50.8372	37.4351	111.35	75.1492	64.8218	57.7744	44.1708	153.327	120.968	103.28	52.5574	45.1098
Zj01G013670	107.594	186.405	58.7307	3.0523	4.89019	4.0262	21.7768	17.7451	1.51006	4.40699	18.1703	8.84277	4.8041	1.70456	1.09357	14.7172	7.52387	3.98448	0	2.7426	8.86853	6.69988	11.7146	2.80206	1.94249	17.1737	12.0133	84.0826	2.96675	3.31926
Zj01G013680	0.911746	1.56964	0.239913	1.9587	5.19641	0.305594	3.52736	0	1.48045	1.07269	0	0.748904	0.968894	0.76395	0.536064	0.41596	0.226964	0.323284	0.464858	0.967976	0.36609	0.116774	0.106836	3.84596	1.08823	0.470964	1.53384	0.216575	0.930746	0.679133
Zj01G013690	962.736	360.306	189.251	1824.38	1738.45	418.663	372.012	273.363	745.556	838.807	340.038	249.049	252.415	565.705	390.969	575.896	527.238	248.246	490.012	698.305	362.124	276.559	745.109	1232.47	1124.18	390.555	338.614	284.76	1183.38	872.799
Zj01G013700	0	0	0	0	0	0	0	0	0	0	0	0	0	0	0	0	0	0	0	0	0	0	0	0	0	0	0	0	0.032073	0
Zj01G013710	0	0	0	0	0	0	0	0	0	0	0	0	0	0	0	0	0	0	0	0	0	0	0	0	0	0	0	0	0	0
Zj01G013720	0	0	0	0	0	0	0	0	0	0	0	0	0	0	0	0	0	0	0	0	0	0	0	0	0	0	0	0	0	0
Zj01G013730	0	0	0	0	0	0	0	0	0	0	0	0	0	0	0	0	0	0	0	0	0	0	0	0	0	0	0	0	0	0
Zj01G013740	0	0	0	0	0	0	0	0	0	0	0.0142279	0	0.0405195	0	0	0	0.0854257	0	0	0	0.13779	0	0.32169	0	0	0	0	0.0407577	0	0
Zj01G013750	12.2136	5.92565	7.49644	3.98636	5.69718	8.56093	5.1166	4.95532	4.48317	4.02837	9.51793	5.80538	7.27712	3.48747	4.43832	6.42787	10.2066	5.46324	2.21436	3.31796	10.7435	7.69485	10.4812	2.60473	3.13497	6.93334	6.27514	5.39166	3.50468	3.51749
Zj01G013760	47.4431	65.956	55.5682	31.0116	75.6772	52.089	58.1931	47.4018	33.2113	26.3339	47.7935	58.8221	52.0585	51.0317	41.5266	46.9033	35.3024	46.0481	49.2533	33.8588	52.0419	47.0105	45.5078	62.3342	37.135	64.1575	64.4891	59.6668	35.672	40.6577
Zj01G013770	3.12864	0.952993	0	0	0	0.34634	5.3916	0.0499158	0	0.06754	0.364155	0.129159	0.0305022	0	0.759424	0.265174	0.0643066	0	0.0439032	0.975147	0.440833	0.562459	0.302702	0	0.832494	0.427008	5.74278	0	0	0.641403
Zj01G013780	15.6805	20.8701	23.9124	5.92976	11.7171	15.7988	18.749	16.8483	5.3783	12.6753	13.3397	22.1112	18.2846	6.41945	20.8727	15.3858	14.7641	13.0997	11.5472	18.0669	17.1502	20.3772	17.0011	7.07978	15.7967	12.3423	17.6217	19.3167	7.06602	22.124
Zj01G013790	4.71069	16.5372	18.7732	11.0449	15.4036	7.07959	72.7285	83.0658	13.3981	131.107	5.21662	40.9292	81.6562	21.2951	185.8	3.48366	4.08536	47.5228	37.4211	103.573	8.78616	4.02869	49.5718	8.02158	52.8879	6.35802	41.1398	91.503	11.5878	95.022
Zj01G013800	0.320052	0.759021	1.13693	0.147336	1.00512	1.70105	1.5501	1.90829	1.87087	0	1.24545	3.86497	1.26328	0.991276	0.145164	1.83041	2.45845	1.31316	0.279737	0.0970832	2.56101	3.74192	2.65199	1.33904	0.589376	0.722701	2.81851	1.95493	1.00817	0.255426
Zj01G013810	0.435079	0.421323	0.643977	0.350504	3.25459	1.69524	0.298995	2.36443	1.27163	3.13528	0.344989	0.367083	0.462349	0.358855	0.402894	0.949045	0.852908	0.173553	0.33274	0.404173	0.78613	1.44185	4.58832	0.88486	2.2784	0.556234	0.17645	0.116267	0.149899	0.546881
Zj01G013820	15.2503	4.69267	8.10079	9.83626	10.7922	12.3249	3.88521	6.07252	7.49824	6.20437	12.8969	6.47067	7.34577	5.81063	3.99719	11.7408	8.34211	5.38212	4.79605	3.59375	6.30937	6.69475	8.49235	6.18385	1.99033	15.6373	5.70317	6.58911	6.94015	3.50339
Zj01G013830	0	0	0	0	0	0.0179451	0	0	0	0	0.552726	0	0	0	0	0.0549584	0.0199917	0	0	0	0.0322463	0	0	0	0	0.0995614	0	0	0	0
Zj01G013840	0.18902	0.174328	0	0.0169196	0.134663	0.0316774	0.0144332	0	0	0	0.30564	0.0202514	0	0.0148481	0	0.097015	0	0	0	0	0.241921	0	0	0	0	0.146458	0	0	0	0
Zj01G013850	33.8397	15.7447	7.24856	56.4827	23.6697	28.4745	9.62522	6.217	57.8439	12.1428	26.0447	6.69755	4.65773	16.8264	12.1277	25.2481	11.1637	4.5842	15.7677	15.5197	17.5645	14.2818	5.1904	13.8377	9.90313	47.7879	11.5194	3.55963	19.2347	9.39762
Zj01G013860	0.465456	0.103026	0	0	0	0	0	0	0	0	0.0694732	0.029921	0.197852	0.965261	0.0985198	0.0955583	0	0	0	0.39533	0	0.107305	0	0	0.199999	0	0	0.0995075	0	0
Zj01G013870	2.27085	1.1807	1.13693	6.84292	14.7976	3.47872	0.223438	1.64325	8.41893	0.412413	1.45018	0.700495	0.46968	1.17804	0.854856	3.75468	2.54381	1.19968	2.16797	1.47243	1.6385	1.03649	1.23759	3.70301	1.6699	1.34621	0.230755	0.553896	3.94867	0.953591
Zj01G013880	5.35387	1.93478	4.14013	6.37119	14.3927	6.43501	0.357559	2.28014	8.78208	0.587659	3.17431	2.37804	1.62556	1.38307	1.00767	5.3836	4.0041	2.47395	2.22036	1.14344	2.84853	1.88919	2.09056	4.26658	0.804828	1.97378	0.236332	1.70185	5.85104	0.592959
Zj01G013890	5.60712	0.709204	0.284548	3.01143	1.85874	1.20816	0.22019	0.2786	1.87294	0	4.42367	0.849616	0.68098	2.34071	0	4.27568	3.67893	2.13017	2.69545	0.255126	2.3881	3.13931	2.61872	5.9951	1.97906	6.47959	1.12618	1.02747	1.39828	0.268494
Zj01G013900	17.5615	17.8147	0.169677	6.55012	4.68626	11.9911	4.61008	0.581454	3.39706	0.580699	32.6284	0.997903	0.727541	11.6914	3.57222	19.1547	3.46007	4.36957	13.4673	3.58355	20.1378	8.64412	1.89737	18.997	29.0753	36.9947	11.3473	0.544608	5.10519	5.76373
Zj01G013910	0	0	0	0	0	4.30451	0	0.128355	0	0	0	0	0.470606	0	0	0	0	0	0	0	0	0	0	0	0	0	0	0	0	0
Zj01G013920	32.4363	16.301	0.740995	9.85866	20.0691	46.0509	16.4481	7.47674	29.8061	16.6065	41.3828	0.838067	2.37678	7.20969	12.0681	30.2269	9.25582	5.16505	25.5069	25.3078	32.0576	19.9569	12.7345	17.07	33.9471	57.3551	22.8725	2.32881	7.81492	45.1366
Zj01G013930	54.2352	87.1586	33.2493	61.7593	36.5431	67.9249	70.3862	32.6017	21.634	36.1185	71.3537	61.2073	33.3484	30.3915	38.7707	51.2468	24.4393	40.9865	26.1077	31.2019	92.2887	87.6489	34.6343	22.3326	55.7976	82.9169	62.447	17.4139	27.4153	35.9163
Zj01G013940	41.3542	65.9487	15.1145	12.9414	11.4268	49.2879	39.5236	25.4067	9.80271	3.14146	65.2969	45.3599	25.8141	2.70111	2.87177	70.2378	39.4918	85.9243	4.0177	0.737506	64.0527	44.4407	36.9499	5.55702	5.48	89.2343	56.6974	37.3592	11.2088	2.20718
Zj01G013950	0	0	0	0	0	0.103385	0	0	0	0.120967	0.0191829	0	0.491677	0	0	0	0	0.0546849	0	0	7.57041	2.60736	4.22879	9.0335	7.56562	0	0	0	0	0
Zj01G013960	0	0.10926	0	0.671613	0.482287	0.231628	0.120614	0	0.384729	0	0.098236	0	0	0.124081	0.139308	0	0	0	0.10067	0.0349376	0.0297302	0	0	0.42834	0.318151	0.152988	0.249127	0	0.0604688	0.183842
Zj01G013970	0.0629109	0.0174063	0	0	0.0192083	0	0	0	0.0229842	0	0.129112	0	0	0	0	0.0161446	0	0	0	0	0.0284179	0	0.0331728	0	0	0.0731178	0	0	0	0
Zj01G013980	0.225614	0	0.160291	0	0	0.181488	0	0	0	0	0.572471	0.0435095	0.143853	0	0	0.416868	0	0.239993	0	0	0.0407655	0	0.0475863	0.0978885	0	0.335639	0.0487997	0	0	0
Zj01G013990	1.0044	0.0842115	0	3.41642	0.223031	0.0612088	0	0	1.08974	0.0179046	0.80636	0	0	0.4447	0.0161056	0.187458	0.153427	0	0.209494	0	0.178732	0.140335	0.016049	0.313632	0	1.45742	0.0164582	0.0162671	0.657142	0.0170033
Zj01G014000	2.86029	1.79666	0	0.027679	0	1.32145	0.236114	0	0	0	4.49038	0.0165647	0.0273835	0	0.0272711	3.51802	0.490718	0.137053	0	0	3.23592	2.13862	0.135876	0.0559014	0	5.15125	0.445891	0.0550889	0	0
Zj01G014010	0	0	0	0	0	0	0	0	0	0	0	0	0	0	0	0	0	0	0	0	0	0	0	0	0	0	0	0	0	0
Zj01G014020	4.62627	7.36234	11.8357	4.1713	4.16538	3.93876	3.37265	4.69796	2.9609	4.48943	7.42171	12.3949	10.4066	4.16989	5.39638	5.65012	5.78759	8.62091	2.89245	2.11521	7.41332	7.00641	6.97994	4.2855	2.21273	3.70492	5.22237	7.25527	5.42935	3.47112
Zj01G014030	0.157586	0.224234	0.159942	0.120907	0.137471	0.226366	0.0206278	0.0391497	0.0657979	0.158918	0.411617	0.0723579	0.478466	0.0424417	0.428851	0.161762	0.126091	0.191576	0.0688678	0.0478013	0.264398	0.181648	0.166189	0	0.145097	0.12559	0.0243467	0	0.0206832	0.0503061
Zj01G014040	21.4946	21.6173	38.2039	20.1379	12.8861	29.3293	18.0574	25.0969	18.7961	14.7733	34.588	63.9862	29.0968	19.4807	12.7814	31.1496	35.0186	33.8562	14.2046	9.21143	25.4062	30.6065	16.2309	19.8627	15.9239	35.593	27.7728	33.0894	13.8198	9.20698
Zj01G014050	14.3926	120.328	183.634	11.1603	17.3696	40.2762	189.61	228.423	15.391	91.7802	49.4364	137.443	102.598	18.116	61.6485	33.9919	22.2441	158.201	20.9939	60.6235	76.2211	114.953	32.3475	19.9531	35.3276	59.4013	106.409	234.577	30.3196	69.6839
Zj01G014060	5.69029	5.98427	6.23511	1.42922	2.52397	5.89252	8.35274	5.02167	1.86172	6.19518	6.73966	3.08465	3.51987	1.65453	2.57663	6.80009	8.21362	3.91484	1.47226	3.00559	5.90809	5.15595	6.98619	1.6275	2.28081	4.13262	5.78658	4.44839	1.11842	3.66918
Zj01G014070	23.439	0.793636	10.7961	0.286102	0.8758	35.2703	0.103255	0.534459	0.643747	0.096422	21.6285	4.79745	3.17884	0.241417	0.0650504	26.4158	13.5414	0.991647	0.297718	0.130514	13.5865	14.3002	1.35045	0.244462	0.12105	21.2601	0.0997121	0.722728	0.169417	0.125907
Zj01G014080	318.192	147.674	453.192	39.9441	60.1899	246.347	69.0553	304.947	66.8225	197.5	349.789	549.703	222.805	23.826	137.58	394.078	561.604	222.104	29.4336	121.069	311.558	526.326	111.452	15.6378	69.9229	292.746	82.6425	211.416	35.8711	128.553
Zj01G014090	149.014	231.591	265.875	131.784	136.524	144.667	130.153	195.087	80.1994	93.3313	114.511	170.114	150.264	87.4768	66.8962	125.228	111.709	146.31	90.2558	75.5068	151.732	164.957	117.654	100.418	58.8721	122.279	145.437	172.18	83.7391	76.8395
Zj01G014100	0.445576	0.117412	0.0502487	0.20512	0.0518269	0.192016	0	0	0.12403	0	0.277108	0.0272791	0	0.140005	0.0449105	0.174242	0.28522	0	0	0	0.115014	0.220119	0.0895052	0.115074	0	0.591848	0.0229469	0.0226803	0.0389881	0
Zj01G014110	0	0.0676681	0.0723998	0	0.522716	0.0614804	0.112049	0.10633	0.268058	0	0.0456303	0.235827	0.0649751	0.172906	0	0.313816	0.342461	0.195118	0.0935217	0	0.386669	0.281915	0.322404	0.464246	0.19704	0	0.2645	0.065357	0.11235	0
Zj01G014120	0.161455	0	0	0	0	0	0	0	0	0	0	0	0	0	0	0	0	0	0	0	0	0	0	0	0	0	0	0	0	0
Zj01G014130	0.870768	1.41343	2.33713	1.87067	2.97772	1.8679	2.44683	2.42288	2.29054	0.546391	1.79791	4.57135	1.8507	1.86052	0.18431	3.75415	4.0318	1.72903	0.532758	1.171	3.56629	4.48332	3.36713	1.32232	0.935387	1.02554	3.89246	4.40572	1.86672	0.389166
Zj01G014140	28.2367	11.7148	15.4953	28.7061	56.8604	30.9659	15.0283	16.5874	34.0401	37.1217	26.1403	15.768	18.6344	31.1399	41.4859	44.5672	46.1921	23.6331	43.5013	51.0957	19.809	18.101	31.7717	30.2812	39.0788	30.6346	13.9008	23.1579	45.0189	41.8488
Zj01G014150	0.145537	0	0.344664	0.250125	0.213293	0.117073	0.0800127	3.64456	0.0850739	0.205474	0.119474	0.0187111	0.216523	0.164626	0	0.149394	0.358668	0	0	0.0309025	0.420746	0.0671036	0.0306965	0.12629	0.0312674	0.135319	0.188876	0.217795	0.133713	0.130087
Zj01G014160	184.753	42.1302	285.697	22.5188	28.5345	173.445	10.3144	79.8962	22.4118	29.9011	240.992	45.9619	32.7106	23.2165	24.7958	260.614	253.318	23.1359	23.8579	15.865	336.346	77.425	37.0399	13.1328	17.5521	105.211	12.7401	38.9657	17.8381	12.6502
Zj01G014170	24.3374	3.50917	9.28651	1.28626	0.473759	19.6554	0.169994	0.175982	6.85197	0.0595293	16.4824	1.43655	0.0358459	8.75997	0.481932	24.5669	4.30763	0.0538221	6.62991	0.304402	2.71221	1.94411	0	8.1592	0.996456	28.5564	0.510724	0.0721131	4.98957	0.0753771
Zj01G014180	46.4211	46.6467	43.9927	35.6165	46.8556	39.875	38.1412	35.3524	32.0983	31.1305	32.2937	35.2556	31.8782	37.4966	31.3351	34.1281	28.4934	32.5252	33.4427	31.7653	37.7667	35.784	33.7713	31.6091	30.2877	31.8129	38.8563	31.3995	31.1899	33.5169
Zj01G014190	1.8452	3.81197	1.01963	1.32134	0.150236	4.08186	2.14161	6.41775	1.61792	2.0262	3.16723	4.54692	2.7452	1.27552	0.520748	3.03056	1.2402	2.87877	0.56447	0.2612	5.77899	5.67186	1.03783	1.60118	4.75711	7.20575	5.32149	6.96908	0.452076	3.02376
Zj01G014200	7.38111	8.49244	8.89393	6.52557	12.5855	11.1067	8.21593	9.83042	6.75112	7.72853	8.07601	6.53873	7.24304	7.71104	10.4452	8.38376	8.93795	7.29168	9.49105	7.5811	7.77778	8.43325	10.8333	7.69612	7.88697	6.04734	7.87717	7.45924	7.24706	9.98201
Zj01G014210	21.635	26.7136	42.5377	8.23775	25.4369	23.2156	13.6845	31.5874	23.9486	3.70415	38.4974	15.0493	10.895	16.2086	4.35719	74.4145	59.2324	14.0831	11.7304	4.54243	24.7239	23.8218	43.4188	17.2502	5.37652	38.806	12.8339	20.1922	10.7545	8.74914
Zj01G014220	331.442	37.1224	2.77985	4.77594	2.19381	30.9738	0.0651853	0.340218	86.3672	0.418492	42.0086	0.926056	0.245698	5.09651	2.93626	67.074	20.5604	0.321615	3.29161	0.188819	44.5234	37.6803	0.562681	11.4976	0.63046	26.9875	3.96227	0.247142	5.89878	0.635883
Zj01G014230	0	0	0	0	0	0	0	0	0	0	0	0	1.12624	0	0	0	0	0.281837	0	0	0	0.152704	0.558834	0	0	0	0	0	0	0
Zj01G014240	509.2	135.805	36.84	179.564	383.194	222.76	0.401194	9.55048	596.876	7.34437	235.678	23.3531	8.64106	269.405	123.92	397.89	111.73	12.3623	311.702	16.19	84.8653	35.4443	14.4593	258.916	15.427	238.261	20.9974	9.69475	123.647	6.12206
Zj01G014250	0	0	0	0	0	0	0	0	0	0	0	0	0	0	0	0	0	0	0	0	0	0	0	0	0	0	0	0	0	0
Zj01G014260	0.0552573	0	0	0.118709	0.0674859	0	0	0	0	0	0	0	0	0	0	0	0	0	0	0	0	0	0	0.0599371	0	0	0	0	0.0507679	0
Zj01G014270	5.82556	4.75524	4.61955	3.59594	3.83103	5.59268	6.32821	5.1342	5.58569	5.92354	2.77379	5.49866	4.84612	4.47262	2.12019	3.97761	3.45484	5.35563	4.95927	2.21087	5.64404	5.10467	3.66949	5.86145	1.55739	5.61265	9.9778	5.32543	5.61866	3.15138
Zj01G014280	12.8292	9.86162	9.66133	17.0381	11.4726	11.1188	11.6077	9.00819	19.9642	7.54694	8.17222	10.1793	9.69733	17.6339	7.15791	10.359	11.1843	10.021	15.7231	7.92148	9.65051	10.1784	8.51968	14.4397	6.45814	11.2048	14.9195	9.92645	16.7433	7.25702
Zj01G014290	0	4.68102	0.126793	0.0575093	0.0653878	0.161505	5.44542	0.931072	0.547691	0.377944	0.139846	1.23901	1.36549	0.252341	0.0566617	0	0.059975	0.797323	0	0.170524	0.241847	0.55543	0.22585	0.0580737	0.0575125	0	0.926436	0.572297	0	0
Zj01G014300	4.07062	117.409	51.7601	8.20675	2.52397	4.15607	63.5802	90.7198	7.96214	8.1048	9.13699	71.5171	49.9793	4.60454	11.7973	6.68561	8.20786	52.8266	3.35261	7.57955	27.4967	32.1233	18.6905	2.64922	5.38178	8.50133	45.7842	113.265	5.69616	3.49856
Zj01G014310	44.0373	88.7629	48.7263	2.57895	4.67677	25.731	72.71	29.0158	1.51006	6.50768	60.9324	160.405	97.6322	4.641	14.5059	29.2628	26.8953	44.4839	0.371886	1.09704	74.7372	76.0196	30.8649	1.38455	1.14264	41.2	55.2183	55.5515	1.8708	0.20374
Zj01G014320	3.61447	1.95305	1.6868	11.7616	21.6563	5.13096	2.29886	2.32941	19.2952	0.850504	1.27732	2.31666	1.31047	3.94825	4.77031	1.85513	1.90538	2.78184	6.47166	3.02476	1.74797	2.03417	3.25124	8.99426	4.27096	2.80718	2.82828	1.72725	7.22764	5.08371
Zj01G014330	60.3778	26.0111	47.0829	16.1048	25.4872	94.2247	23.3455	63.2463	31.9778	39.9281	108.15	52.1465	57.4339	28.0752	17.7437	81.7361	92.8284	41.4343	16.7349	15.8641	80.494	62.1235	61.0033	37.1959	104.905	91.4142	23.5007	172.989	19.2199	14.092
Zj01G014340	29.1129	75.7201	56.3103	19.0835	19.9442	65.5969	56.164	85.0011	20.1204	26.6001	31.4134	54.8229	50.1766	17.8352	22.229	38.4972	26.9667	43.158	19.638	19.6391	47.2869	60.593	27.8222	24.8597	21.6252	36.9385	47.4715	75.4212	13.9688	18.6549
Zj01G014350	23.8862	7.03227	1.91362	0.683842	0.164477	12.9139	7.01138	0.0851645	0.286268	0.0144043	15.0576	0.531239	3.14852	0.980961	0.155484	18.6627	10.8757	0.573025	0.149812	0.0389943	16.0602	11.0218	2.72431	0.929593	1.34146	21.6514	7.58691	7.90448	0.168725	0
Zj01G014360	0	0	0	0	0	0	0	0	0	0	0	0	0	0	0	0	0	0	0	0	0	0	0	0	0	0	0	0	0	0
Zj01G014370	2.72132	2.48797	0	3.45264	0.337172	4.60024	3.95712	0.0342933	1.15272	0.0232008	2.59013	0.0253529	0.0419114	6.09702	0.146088	1.01212	0.02209	0.0419529	2.50349	0.439653	5.41589	1.20473	0.103981	4.87686	4.72382	6.32566	1.96205	0.126473	1.21388	0.37456
Zj01G014380	0.913813	0.388977	0.749116	1.81213	1.45944	0	0	0	0	0	0	0	0	0	0	0	0	0	0	0	0	0	0	0	0	0	0	0	0	0
Zj01G014390	10.7644	14.1848	9.28564	80.8902	23.8819	9.43305	6.65395	16.6635	34.3798	20.7228	8.75351	15.7289	10.6686	40.6298	24.5788	8.79398	7.90978	9.27903	22.1636	20.2394	18.946	19.7372	11.4462	22.0817	21.2213	16.9578	8.03452	3.9706	20.8354	21.7112
Zj01G014400	4.50173	2.54216	0.0121425	0	0	3.20676	1.10874	0.0534989	0.0899143	0	4.28177	0.0659192	0.043589	0.61864	1.00928	4.15788	0.620304	0	0.548972	0.217739	7.86536	2.03309	0.0865148	0.122353	0.616866	6.85536	0.787398	0	0.122478	0.549956
Zj01G014410	41.2874	10.1339	16.7161	53.0003	56.3996	48.8948	8.42566	31.5787	108.309	18.0538	41.0917	11.2969	15.6081	70.8379	39.1209	40.1881	41.8959	14.4098	65.7546	31.3406	19.0433	17.5097	22.2194	96.3642	28.8543	38.4427	7.40362	12.1444	80.8941	30.2172
Zj01G014420	1.27788	2.09783	0.126096	2.07039	0.312137	1.62759	0.878188	0.351863	0.980425	0.313222	1.65304	0.290935	0.927955	0.351336	0.833984	0.940089	1.32413	0.39647	0.716689	1.50367	3.0209	1.41163	1.47119	1.37456	3.68345	2.15851	0.679491	0.478087	0.215245	1.98701
Zj01G014430	0.09226	0.428847	0.0873969	3.64691	0.788741	0.0556617	0.676298	0.385065	2.48082	0.325639	0.206559	0.0296538	0.0196086	0.817495	0.117168	0.18941	0.02067	0.19628	0.254012	0.03918	0.916859	0.40412	0.116756	1.58116	0.634281	0.737732	0.67849	0.0591714	2.06825	0.577263
Zj01G014440	0	0	0	0	0	0	0	0	0	0	0.0195724	0	0	0	0	0	0.0587573	0	0	0	0	0	0	0	0	0	0.0567266	0	0	0
Zj01G014450	0.0599021	0.0331476	0	0.225203	0.0365793	0	0	0	0	0	0.100585	0	0	0.141165	0	0.0307448	0	0	0.183248	0	0.270588	0	0	0.194926	0	0.139242	0.0971751	0	0.275177	0
Zj01G014460	0	0	0	0	0	0	0	0	0	0	0	0	0	0	0	0	0	0	0	0	0.0218625	0	0	0	0	0	0	0	0	0
Zj01G014470	0	0	0	0	0	0	0	0	0	0	0	0	0	0	0	0	0	0	0	0	0	0	0	0	0	0	0	0	0	0
Zj01G014480	4.92886	0.986522	0.409784	49.4624	12.1801	2.77329	1.06661	0.930096	47.7386	1.32018	1.74135	0.45841	0.858107	39.1361	2.11981	1.92691	1.3862	0.725093	41.9136	5.1215	2.00854	0.410998	0.243308	50.4598	14.5546	4.13429	0.975367	0.179356	22.9793	2.15595
Zj01G014490	0.584894	0.0924737	0.428739	0.0299172	0.102047	0.336071	0.102083	0.145308	0.203512	0.0655375	1.03929	0.196946	0.295978	0.18378	0.117905	0.657575	0.686399	0.118508	0.085203	0.0887094	1.08199	0.866831	0.88118	0.574007	0.149595	1.21714	0.120487	0.446577	0.102357	0.186716
Zj01G014500	0	0	0	0	0	0.0674687	0	0	0	0.0394714	0	0	0.0356519	0.158123	0	0.0344382	0	0.0356872	0.307893	0.0356182	0.0606188	0.0386717	0	0.291123	0.504542	0.0311937	0	0.0717229	0.0308234	0
Zj01G014510	1.12846	0.391809	0.0524007	4.08796	1.18902	1.53517	2.83842	0.076958	5.23833	0.20826	0.503644	0.42671	0.705404	17.1864	3.39545	0.999372	0	0.0706102	32.8287	47.8751	0.839577	0.0255051	0.116673	27.7686	184.587	0.308598	2.56047	0.0236517	0.914801	2.37333
Zj01G014520	0	0	0	0	0	0	0	0	0	0	0.0581271	0.0166896	0	0	0	0	0	0	0	0	0	0	0	0	0	0	0	0	0	0
Zj01G014530	19.4879	0.60189	1.39528	0	1.32841	9.29648	0.581379	0.157629	0.662308	0	17.6215	1.77715	0	0.170884	0	24.4705	14.9259	0.771345	0	0.288695	7.61563	2.19411	2.10298	0.983178	0	4.46672	0.294083	0.678222	0.249832	0
Zj01G014540	22.5043	1.04463	0.294124	1.01388	1.45614	13.0876	0.04552	0	2.61357	0	13.8288	0.782404	0.0527923	17.3266	0.210302	16.2674	3.00509	0	8.05456	1.10759	7.09123	3.55036	3.82452	17.6206	2.50816	10.0696	0.32236	0.106205	2.73854	0.222024
Zj01G014550	0.714271	0.3162	2.02986	0.40919	0.58156	0.430929	0.130896	0.331239	0.487117	0	0.675203	0.612208	0.253014	0	0	0.830961	0.906811	0.405223	0	0	0.258119	0.548889	0.301307	0.154953	0.0511517	0.841225	0.102997	0.458101	0.131248	0
Zj01G014560	45.682	53.6158	64.3078	29.3486	42.5553	57.6293	61.2789	71.5027	34.6612	45.9147	51.5058	60.1065	57.5598	28.2017	33.8498	44.5986	42.0206	44.6824	34.1098	36.5085	55.6861	53.4605	38.3178	28.0727	35.3391	52.1719	53.4068	55.8174	39.4316	45.6709
Zj01G014570	31.3655	30.4357	74.3286	20.1011	24.246	53.6281	32.5422	54.4043	12.6037	13.976	52.3716	39.1748	35.2769	15.7993	15.0689	40.3399	35.956	38.2977	11.885	17.5786	56.4895	48.6284	49.4667	14.6943	13.416	64.5303	33.5694	81.5354	89.965	20.6815
Zj01G014580	0	0	0	0	0	0	0	0	0	0	0	0	0	0.0612601	0	0	0	0	0.0994036	0	0	0	0	0	0	0	0	0	0	0
Zj01G014590	0.211188	0.100169	0.267932	0.77776	0.589541	0.288195	0.096755	0.104933	0.617251	0.141982	0.0844328	0.169698	0.240455	0.170634	0	0.278723	0.236573	0.208601	0.253806	0.160152	0.190794	0.121717	0.318168	0.556321	0.0972256	0.238439	0.424166	0.257993	0.928572	0.185398
Zj01G014600	0.933716	0.31001	0.81079	2.74139	3.269	0.751098	1.14074	1.19076	1.13709	0.402799	0.406481	1.02038	0.628419	0.674784	0.29645	0.862615	1.08082	1.22497	0.904512	1.94956	0.759195	1.00453	1.67398	0.945273	2.44065	0.607714	0.605881	0.465767	2.14464	1.53009
Zj01G014610	0.214158	0.0296267	0.316983	0.0287546	0.359633	0.349929	0.0735868	0.0931072	0.0391208	0	0.239737	0.232314	0.085343	0.0504682	0	0.137396	0.7197	0.142379	0	0.0568414	0.459509	0.33943	0.169387	0.0290369	0	0.174232	0.0289511	0.400608	0.0737845	0
Zj01G014620	0.208426	0.496828	0.588522	0.249712	0.910509	0.217638	0.132216	0.139408	0.152295	0.056589	0.218364	0.456057	0.408905	0.211583	0.0933225	0.35384	0.377159	0.554273	0.196185	0.127662	0.115876	0.240251	0.295891	0.060867	0.0947239	0.529205	0.416142	0.282774	0.279874	0.170178
Zj01G014630	12.7515	1.51397	0.723142	15.4026	23.0618	4.17572	1.94735	0.977076	7.21117	2.15553	4.31153	1.41329	1.22009	10.8226	10.0826	5.21572	4.70669	0.77955	7.99599	5.86125	4.3035	2.61871	3.96732	11.8972	9.94532	5.95085	1.61154	0.339455	5.43133	5.26769
Zj01G014640	13.2372	9.82891	5.53799	17.0479	21.9404	8.93013	6.12646	8.54442	12.0904	1.72823	7.0122	6.98977	7.14111	12.6529	7.23686	7.92057	7.50874	4.9211	10.356	3.53132	10.5098	13.7793	5.6445	9.32188	3.75439	11.3973	6.39101	3.60959	8.70247	3.30134
Zj01G014650	20.7784	13.989	7.70176	23.5752	28.0767	9.90692	6.57634	9.11022	14.7728	2.45029	8.40497	9.09347	7.28648	16.536	7.40915	10.3274	9.51139	7.05511	12.2521	4.59226	14.1983	16.2321	8.34612	21.2696	5.09392	15.2382	8.03917	4.57225	11.6425	3.99162
Zj01G014660	18.0905	4.98016	1.02262	50.2072	25.0917	11.9898	2.79047	5.21701	21.876	1.90736	16.1637	3.30175	2.88206	27.5358	5.93286	30.1412	23.6426	4.81892	9.73339	1.64073	14.9337	6.86361	2.86013	10.518	9.08175	44.0516	5.80058	0.712602	8.08766	1.57435
Zj01G014670	1.58753	2.557	1.20845	7.35385	1.38489	0.655622	0.740309	0.838093	0.869994	0.900534	1.47566	1.83601	0.858581	2.4852	0.375024	2.02245	3.92191	1.13083	1.21411	0.361165	1.61351	1.38879	0.747411	1.35298	0.24362	4.27008	1.28767	0.818173	0.963686	0.142534
Zj01G014680	3.06518	1.64369	3.10566	0.237599	0.887635	7.84824	1.59251	1.86841	0.64651	0.074356	3.86755	2.31572	0.83951	0.119148	0	3.82759	3.823	1.37816	0	0	4.1966	2.40403	1.96617	0.411311	0.0678894	7.13965	2.52893	1.58756	0.232259	0
Zj01G014690	8.58386	5.72487	6.0586	3.08015	6.75246	10.1578	6.76625	2.44449	1.12296	0.132303	10.7281	5.3975	2.21076	1.80203	2.83641	16.0451	7.30622	5.22336	3.69806	4.8352	6.28185	4.75284	2.27301	2.13458	2.43608	11.1005	8.53337	4.0268	4.28762	6.57535
Zj01G014700	1.4057	7.64214	1.34328	6.64898	1.29512	1.0415	12.8577	7.63391	6.12674	0.116059	0.23926	4.24071	0.864836	0.325454	0.365393	0.177205	0.442012	2.78071	0.603539	0.34037	0.891197	0.568539	3.19896	0.722249	6.30497	0.77962	10.455	2.26706	1.06492	2.72788
Zj01G014710	0	0	0	0	0	1.26468	2.50827	0.0428871	0	0	0.110428	0.214017	0	0	0	0	0	0	0	0	0.200519	0.369551	0.260078	0	0.0264915	0.04586	0.106684	0.0527223	0	0
Zj01G014720	13.0282	14.7415	16.8186	8.65798	11.0453	13.4606	13.6027	10.2774	6.22459	6.55097	16.4101	10.971	12.5782	5.29578	8.0452	13.3821	11.9518	11.7039	5.04881	7.08843	14.0669	12.4329	10.6365	5.32534	5.31865	17.0582	14.7389	12.2779	8.10237	10.3004
Zj01G014730	0	0	0	0	0	0	0	0	0	0	0	0	0	0	0	0	0	0	0	0	0.0590841	0	0	0	0	0	0	0	0	0
Zj01G014740	0	0	0	0	0	0	0	0	0	0	0	0	0.06863	0	0	0	0	0	0	0	0	0	0	0	0	0	0	0	0	0
Zj01G014750	12.9074	10.7733	7.74116	24.3078	16.729	10.7875	12.6827	9.89062	21.0499	5.15589	10.5978	10.945	12.584	26.6477	16.8661	11.1109	8.57073	9.50148	23.021	17.9493	12.3425	11.7591	13.0944	23.3516	29.1453	11.8565	12.1075	8.90794	20.4283	16.6958
Zj01G014760	15.6456	8.27004	16.3141	39.3178	57.1102	42.1478	25.7834	8.83256	46.9228	21.1549	5.07567	4.03426	1.67504	19.2606	12.3567	27.9856	8.50155	4.03649	31.3424	28.2627	19.4617	12.5165	8.00364	48.1257	48.0997	15.3071	12.8798	3.86899	49.8817	42.9849
Zj01G014770	4.856	0.093737	0	0.0606518	0.103441	2.01558	0.0517386	0	0	0	1.45381	0	0	0.053226	0.029879	0.608597	0.0632524	0	0	0.0299738	0.510125	0.0976303	0	0	0.121311	5.69635	0.183199	0	0.155633	0.0315444
Zj01G014780	17.9535	47.4358	50.8112	14.8873	14.7884	27.3021	39.7256	43.702	9.73071	55.9115	34.3062	24.5882	29.0899	8.97322	14.7723	31.5425	20.2497	78.4369	11.9576	21.0768	27.2929	28.3985	17.4512	8.45299	11.8947	44.9657	41.5	39.2781	13.504	26.3144
Zj01G014790	48.748	1546.14	1164.68	11.2299	23.6066	132.505	2350.67	225.361	14.5677	414.203	822.82	1433.13	566.092	56.1503	137.018	631.302	118.475	374.492	65.266	262.257	307.955	568.921	19.4869	39.9541	104.731	246.069	1367.84	558.244	23.7899	441.844
Zj01G014800	8.74871	11.2834	0.897275	1.40591	1.26199	6.02631	15.9696	0.239596	0.906037	1.37782	4.42128	3.34337	0.805258	0.45455	1.38519	3.39423	0.694511	0.512944	0.421471	0.585088	10.0199	6.6701	0.653836	0.224165	1.47999	12.0416	11.9946	0.147271	0.253163	3.69448
Zj01G014810	56.9646	85.8709	53.1173	27.0148	79.9506	94.2699	95.5034	58.4458	49.7099	46.9983	68.012	44.9643	40.5012	58.2116	49.6528	87.1989	44.4286	42.8393	74.0692	40.2464	56.2143	38.2464	40.4295	68.4432	66.3587	82.8496	73.0241	45.7717	33.3681	57.4303
Zj01G014820	50.9767	50.1469	9.55539	99.8785	17.084	65.5925	24.1406	21.9304	10.5807	0.578915	172.99	24.2472	19.5115	9.07775	8.89735	93.6589	45.3716	24.0172	16.9449	8.47781	96.6298	56.2162	37.5399	10.095	16.4913	68.94	13.0301	50.2074	34.7066	5.90614
Zj01G014830	45.1674	81.1518	60.9045	12.0147	23.2015	39.1685	53.9783	57.5833	5.00759	32.1686	43.268	60.3299	50.8098	11.9495	21.815	33.37	54.3954	50.9167	14.1215	21.6581	53.4133	56.9349	79.0332	9.49426	16.5736	48.2034	51.9778	65.8165	6.85106	27.3952
Zj01G014840	6.31783	4.89089	4.95545	2.34309	1.71685	7.00261	7.65448	1.91077	0.519489	0.636851	5.60126	3.12647	2.63573	0.616864	1.71004	6.33599	7.25824	3.80712	0.840306	1.12363	5.12383	3.89269	7.41252	0.464454	1.75308	6.24236	3.97552	1.92581	0.682886	1.73314
Zj01G014850	0	0	0	0	0	0	0	0	0	0	0	0	0	0	0	0	0	0	0	0	0	0	0	0	0	0	0	0	0	0
Zj01G014860	28.0118	5.42779	2.16014	115.896	67.9696	10.2085	10.5745	4.20698	107.643	6.12785	16.1498	4.60581	3.96152	176.136	51.8618	19.4182	13.9198	2.69987	115.759	79.5342	8.88545	4.67801	9.13139	112.331	145.596	15.1674	17.2702	4.87502	84.8838	46.0382
Zj01G014870	5.41859	4.27685	2.58638	7.03857	8.46454	18.5841	7.50525	5.9899	7.98	16.4073	6.31656	4.3878	5.8475	25.5784	17.5149	10.8657	3.38786	14.4768	34.3088	21.4503	4.4779	3.67979	6.46748	16.7668	25.5388	13.7085	7.31381	6.60026	8.95332	17.5056
Zj01G014880	0	0	0	0	0	0	0	0.266218	0.111856	0.180107	0	0.0492034	0.325357	0	0	0	0	0	0	0.0812622	0	0	0.242161	0	0	0	0	0.0818173	0	0.171041
Zj01G014890	80.1919	5.49133	1.11911	160.018	43.2846	50.3433	32.7128	11.6283	161.008	82.1167	63.0382	6.6222	5.34812	145.816	31.2568	74.3135	28.7174	1.53314	49.4393	31.5065	18.6564	13.1819	22.65	180.681	63.6046	66.5654	9.50568	1.23755	108.409	8.39495
Zj01G014900	0	0.0822728	0.0880256	0.239553	0.272371	0	0.340582	0.129278	0.108638	0.0874619	0.0832179	0.0716812	0.315994	0.0700746	0.157348	0.0763092	0.0832747	0.0790767	0	0.0789237	0.0671604	0.0856899	0.0783975	0.0806348	0.0798555	0.0691199	0	0.158926	0.0682993	0
Zj01G014910	0	0	0	0	0	0	0	0	0	0	0	0	0	0	0	0	0	0	0	0	0	0	0	0	0	0	0	0	0	0
Zj01G014920	0.513574	0.0227354	0.0486503	0.242728	1.58062	0.0826257	0	0	0.390274	0	0.13798	0.0594255	0.34929	0.290468	0.0869638	0.316311	0.391209	0.109261	0.251374	0.0436199	0.259829	0	0.779923	1.1587	0.0882698	0.744929	0.133302	0.263507	2.28375	0.275434
Zj01G014930	13.8814	7.72215	8.57319	10.6327	6.53238	7.81906	4.46769	3.72795	6.51118	3.4988	14.0807	5.45132	10.3964	7.54796	5.93864	10.4955	9.13458	7.31039	5.81844	3.54772	9.01884	7.00119	8.07875	6.45138	3.62347	13.2488	8.10292	6.21159	6.80643	5.15427
Zj01G014940	98.7603	87.599	71.8292	101.105	70.9692	104.398	127.479	90.768	49.7008	90.3133	82.4508	93.6322	90.8048	43.8677	36.0332	85.1828	50.3649	64.0186	39.625	32.059	77.4564	83.7471	52.2323	44.2801	67.3797	81.2535	96.5251	70.3067	47.6553	42.8997
Zj01G014950	32.2846	22.5305	20.7578	16.7318	17.5171	19.7465	19.8784	17.3439	14.725	16.6935	22.7509	22.7529	18.3013	17.5423	15.6147	21.9	25.0508	15.8039	14.6257	14.1906	26.659	15.8219	19.138	16.0038	18.2238	22.8003	19.7372	25.113	19.4595	24.2967
Zj01G014960	0	0	0	0	0	0	0	0	0	0	0	0	0	0	0	0	0	0	0	0	0	0	0	0	0	0	0	0	0	0
Zj01G014970	12.2203	34.7871	12.5836	8.09185	16.436	16.4252	43.1312	17.6738	17.1577	33.1047	26.0379	24.2827	23.1287	42.286	41.0907	21.1663	7.60704	25.1426	38.2826	38.3307	19.2436	16.957	9.26593	40.1852	36.2575	23.5446	51.2919	20.7017	10.6874	50.6056
Zj01G014980	25.9769	64.98	62.3584	50.0489	32.2535	27.5893	39.9691	70.4907	21.4887	35.1901	28.3053	55.1114	59.8034	30.6553	44.6089	22.3084	18.6894	69.573	34.7749	45.8885	35.3627	37.9249	23.4568	27.1829	35.4541	31.17	55.3179	61.3007	21.6664	43.3575
Zj01G014990	2.01755	0.422435	0.0968514	0.0878571	0.233084	0.356392	0.224838	0.14224	0.0796866	0.384925	0.457808	0.113921	0	0.102801	0.0288541	0.531748	0.274872	0.0870052	0.0417023	0	0.344839	0.0314272	0.402537	0.147866	0.0878622	0.354901	0.235887	0.204003	0.0250491	0.152312
Zj01G015000	58.4928	23.076	28.9138	28.4089	26.9674	28.7586	33.0822	11.5519	17.4376	10.2034	35.597	23.2091	18.1052	18.9589	17.0545	62.5054	50.917	16.0295	29.9169	21.6796	35.7297	33.1095	27.5026	33.4245	19.557	36.6578	27.4722	19.3951	39.6132	24.4649
Zj01G015010	24.9515	14.1132	16.9006	8.61216	14.2659	16.8884	14.6297	9.85629	7.97959	9.96159	19.6657	12.9184	13.1843	6.35241	12.0329	22.4556	26.3635	12.5724	8.35189	10.7869	18.8267	22.1089	18.5873	9.40892	8.20429	18.5084	14.4268	13.6312	13.653	14.5957
Zj01G015020	450.327	199.584	169.608	407.397	230.282	331.645	202.123	163.182	320.133	188.552	182.304	215.532	176.529	207.702	159.765	423.218	226.763	163.828	171.147	155.257	254.098	280.53	220.384	364.428	123.315	248.976	235.104	175.779	481.688	170.43
Zj01G015030	0	0	0	0.141693	0	0	0	0	0	0	0	0	0	0	0	0	0	0	0	0	0	0	0	0	0.0472337	0	0	0	0	0
Zj01G015040	14.6501	21.8249	21.3391	11.0961	14.029	17.7845	16.6369	15.324	9.03395	8.6022	16.8181	15.024	15.9045	9.96754	11.9464	15.0848	14.0724	15.8818	9.66281	10.0845	18.8284	16.7829	15.2593	9.61686	7.71817	18.1089	19.9491	16.7612	9.32477	12.1579
Zj01G015050	51.0217	18.4943	20.2958	116.23	22.8056	47.8504	7.4172	3.99919	59.0582	2.16449	38.9695	7.45059	5.05051	63.2979	3.08276	39.0601	35.5499	1.95697	22.1835	3.15765	36.0115	5.01884	14.0015	74.5331	27.371	53.1986	13.828	2.35983	26.8469	1.81572
Zj01G015060	11.902	22.3529	2.96814	42.77	49.4002	4.20685	43.8047	2.88519	18.1313	50.8354	6.23786	17.4408	8.25955	45.472	100.005	7.57112	3.23216	17.7056	87.6318	152.035	7.62464	2.88938	19.6645	58.7405	77.0796	6.63986	67.8699	16.0957	81.1181	125.043
Zj01G015070	97.3696	51.2411	58.9956	41.612	85.7532	81.6821	46.2766	43.087	61.2918	106.964	97.787	59.4515	62.3596	58.7452	99.9317	102.841	100.864	47.8691	69.1664	103.347	91.4518	77.0824	89.7498	86.4535	89.5958	99.0455	50.8652	54.6311	63.9194	92.8457
Zj01G015080	41.1584	21.1143	28.8244	14.5109	20.4574	28.4582	16.9829	18.348	22.1582	20.2705	37.3157	20.1791	21.7767	15.8717	26.4299	27.6898	29.6568	16.7999	19.5319	21.5251	30.1284	20.9883	38.0601	16.541	22.3634	38.9364	22.5855	23.8579	21.5055	23.3822
Zj01G015090	0.231092	0.730729	0.703643	1.66667	3.14488	0.0331955	0.0907492	1.26305	1.25436	0.310727	0.591299	0.307718	0.350824	0.435671	0.593952	1.05053	0.850572	1.72074	1.41388	0.490689	1.22283	0.684972	3.48155	1.93369	1.70222	0.644604	0.392736	0.670483	1.06159	1.99183
Zj01G015100	3.36807	2.13519	0.890563	0.386368	0.798725	2.46603	19.4457	0.852992	0.382294	0.115417	0.671098	2.51194	9.10433	2.1885	14.5348	1.71188	0.879128	5.00886	0.500163	2.81203	2.00886	0.490005	5.20723	0.212815	0.491769	3.07081	26.7001	1.78263	1.92276	0.621106
Zj01G015110	74.1006	13.2437	2.83715	208.133	51.6477	5.45825	5.51965	2.98972	124.986	1.01929	21.9526	3.35894	3.89842	105.081	2.20624	11.6306	13.3443	6.71019	82.18	3.13303	12.2663	5.71099	9.59339	83.2835	20.736	15.2422	8.52043	6.32333	42.2611	1.60323
Zj01G015120	6.64365	6.31871	2.76568	1.07323	2.805	4.84064	23.4941	1.78268	0.853321	1.37398	5.85869	5.91815	5.58462	1.45555	34.1254	4.86171	4.11357	3.67156	1.46871	7.54932	5.83798	4.74142	6.73267	0.774114	2.43929	5.73082	18.8607	3.24564	1.39483	2.45017
Zj01G015130	150.376	51.6392	34.5028	3.86062	9.87641	154.046	9.29174	8.03614	12.7558	5.13472	263.365	15.2034	13.9818	2.78296	2.37733	219.386	206.196	20.6862	0.490844	1.15837	181.487	53.0442	598.672	2.71504	3.30929	366.106	17.5609	46.3767	4.48145	2.15129
Zj01G015140	63.3419	53.9863	52.6112	32.5192	74.4953	77.8192	53.1363	47.7915	41.6254	46.48	57.1125	40.7935	38.9916	63.3057	57.8976	80.6466	70.8602	45.7658	86.711	70.123	62.0598	55.0981	56.0077	65.0062	86.0435	64.8617	46.9448	43.9838	45.7378	71.606
Zj01G015150	29.9455	13.5837	21.5796	54.751	31.5339	17.6271	13.9785	28.3179	55.4628	24.1783	13.7589	11.963	15.0918	33.425	20.9329	20.1981	16.4414	24.8406	26.5778	26.771	12.8534	13.4812	28.2868	27.2399	17.6301	18.594	12.4122	28.6025	40.4659	28.9924
Zj01G015160	2.42579	2.29447	2.87241	1.71186	2.63536	1.58831	1.73167	1.05464	1.58701	0.613944	1.97349	0.829551	0.734384	1.30285	0.776146	1.70831	1.88005	0.46507	1.16489	1.37754	1.73285	0.650276	1.33861	0.85668	1.40895	2.2686	1.34224	1.13066	1.06252	0.520009
Zj01G015170	22.4958	22.4583	22.0721	30.2151	43.3119	17.4508	17.2216	13.8302	43.0989	10.6641	22.9687	17.0358	18.6071	45.4985	26.2109	17.8943	15.7824	12.2525	39.9662	27.4636	18.1672	14.4579	17.3344	44.3054	23.0649	20.4582	20.7339	15.5351	50.5339	18.3976
Zj01G015180	0.142199	0	0.196443	0.101828	0.202612	0.0238307	0.21716	0.0412149	0.138538	0	0.0265305	0.0990274	0	0.0223403	0	0.0973117	0.18584	0.100841	0	0	0.192701	0.19123	0.0499874	0.231363	0.101834	0.0881438	0.384466	0.101333	0.0870973	0
Zj01G015190	17.005	4.45476	14.0637	2.04928	2.10106	15.0586	2.60703	4.46845	2.96533	1.55695	14.3202	6.08596	9.72685	1.70482	2.47425	12.0446	11.5628	5.23189	2.85066	2.25964	11.4175	7.99568	11.2578	1.83016	0.734467	15.8932	4.99721	6.30657	1.9048	2.51359
Zj01G015200	19.4843	1.23328	4.99819	0.108817	4.86648	16.6718	0.216592	0.763419	0.29609	0.993236	15.6247	16.5193	1.97367	0.445638	0.536064	20.7287	31.2832	0.75433	1.03302	0.071702	10.9522	10.7042	14.2804	1.31862	0.108823	16.6721	0.0730401	1.62431	0.186149	0.415026
Zj01G015210	25.799	2.16759	4.79826	1.81361	6.84606	9.779	1.54709	1.99663	2.9609	16.5274	7.35871	1.86683	18.6602	2.29185	19.0839	7.07132	24.3608	8.40539	4.02877	11.6157	5.00323	1.16774	30.0565	1.39187	7.54504	12.6218	5.84321	7.72451	7.32187	16.0728
Zj01G015220	2.43132	0.224234	0.239913	0	0.371172	1.93543	0.0928252	0	0	0	1.54987	0.0325611	1.1842	0	0	1.45586	0.226964	0	0	0.107553	0.823702	0	0.427343	0	0	4.99222	0	0.108288	0	0.226378
Zj01G015230	24.6171	18.7235	25.3108	5.54964	9.65048	31.6799	9.46817	10.2181	5.18158	10.4886	21.0555	19.6018	24.2223	4.29722	4.61015	31.6129	47.549	15.6254	5.26839	3.11904	25.5348	25.9237	40.8113	5.49423	6.31172	39.2784	14.7906	15.7017	9.02823	4.41436
Zj01G015240	44.02	29.6924	25.2393	21.6511	27.1072	51.4151	36.3654	21.1527	23.3958	31.4561	48.733	29.0794	30.5049	27.2119	37.4903	53.4154	53.1005	27.4299	26.9326	36.2564	37.8226	26.7328	38.458	30.7347	33.8971	42.4806	33.2247	29.1983	25.0963	44.9385
Zj01G015250	45.4188	24.9896	12.9592	99.3631	61.0563	28.0547	23.1727	14.4166	57.4617	9.15785	17.784	14.3166	16.4646	192.934	30.4031	38.4677	10.6279	14.754	67.0162	31.7447	23.4776	22.3916	14.5752	223.154	24.8256	21.712	17.7841	11.7645	53.0939	21.518
Zj01G015260	21.3161	18.3766	18.0071	9.59844	14.0882	17.3497	19.2936	17.3481	5.74583	20.9119	14.9017	18.225	17.9906	6.58547	19.7049	16.1106	24.4244	16.764	14.9105	21.4578	18.8174	17.8289	22.3428	5.60412	13.6829	17.886	22.7368	17.7142	7.58294	21.8198
Zj01G015270	0.560879	0.167122	0.280984	0	0.0263463	4.66365	0.0197665	0.262605	0	0	0.152943	0.228811	1.19207	0.0203348	0.0456606	0.199296	0.241653	0.413048	0	0.0229027	1.98789	0.0994647	0.887251	0	0.0231731	0.140404	0.0699904	0.138355	0.0594589	0.0723085
Zj01G015280	0.0250197	0.304589	0	0	0.0152783	0.389946	0.538746	0.0217551	0	0	1.43307	0.0201043	0.0132939	0.495273	0	0.0770482	0.0140135	0.106457	0.306153	0	0.700712	0	0.0131928	0.0135693	0.228449	0.721157	4.34288	0	0.0114935	0
Zj01G015290	0.588064	1.1157	6.86385	1.08286	2.05201	3.04103	0.384885	1.16876	0.368308	0.790713	3.00938	10.0987	3.30317	2.05894	1.77816	5.0879	3.38786	8.04268	2.82694	1.51623	1.66973	3.9703	1.24034	1.9136	0.721946	3.28067	0.454274	1.79599	2.93298	3.00364
Zj01G015300	2.33494	0.124673	0	0.0440011	0.0375219	2.95539	0.065686	0.0534282	0.164625	0.0361463	10.4018	0.016458	0	3.80347	0.0541908	2.08145	0.321214	0	0.939851	0.119598	0.296065	0.0590233	0	0.277706	2.18918	7.52236	1.04109	0	0.0376357	0.0114423
Zj01G015310	0.519542	0.0958317	0	0.0930108	0.282008	0.261206	0	0.100389	0.0421805	0.78105	0.183095	0.0278315	1.71767	0.0544154	0.672026	0.118514	0.290996	0.614059	0.220743	2.14505	0.20861	0	1.88723	0.187847	2.10836	0.966135	0.468232	0.246823	0.0795554	1.58022
Zj01G015320	0	0	0	0	0	0	0	0	0	0	0.00956765	0	0	0.0241696	0	0	0	0	0	0	0	0	0	0.027812	0	0.0476808	0	0	0	0
Zj01G015330	0	0	0	0	0	0	0	0	0	0	0	0	0	0	0	0	0	0	0	0	0	0	0	0	0	0	0	0	0	0
Zj01G015340	0	0	0	0	0	0	0	0	0	0	0	0	0	0	0	0	0	0	0	0	0	0	0	0	0	0	0	0	0	0
Zj01G015350	0.037758	0	0	0	0	0	0	0	0	0	0.0140893	0.00404534	0	0.11864	0	0.0258392	0.0422966	0	0	0	0.0227413	0	0.0132732	0	0	0	0.0544465	0.0672675	0	0
Zj01G015360	1.41995	0.0946682	0	0	0	0.481664	0.0156758	0.0595023	0	0	0.197895	0	0	0.0161264	0	0.245857	0	0	0	0.0181629	0.0927347	0	0	0	0.698339	0.906684	0.314532	0	0	0
Zj01G015370	0	0	0	0	0	0	0.0391247	0	0	0	0	0.0274482	0	0.0402494	0	0	0	0	0	0	0	0	0	0.046315	0	0	0	0	0	0
Zj01G015380	0	0	0	0	0	0	0	0	0	0	0	0.0193095	0	0	0	0	0	0	0	0	0	0	0	0	0	0	0	0	0	0
Zj01G015390	1.69883	0.0581487	0	0.188124	0	1.62016	2.37507	0.0609142	0.0767828	0.0206054	1.23515	5.37588	0.0186115	30.7234	3.15097	0.215735	0	0	1.8484	0.632193	0.18987	0	0	1.32979	23.0276	1.0259	7.33013	0	0.0482726	0.430501
Zj01G015400	56.9178	80.9991	72.805	27.043	48.7363	80.5383	138.256	82.2039	59.4013	55.8828	64.845	95.6367	85.9657	60.7562	67.0038	52.8005	59.027	91.8198	60.9503	73.6411	77.158	79.2963	104.397	60.9332	94.3187	61.0963	115.394	97.8824	41.4362	96.0616
Zj01G015410	6.56071	4.0298	2.95207	4.51019	7.61198	11.3138	2.70519	6.33218	76.4618	10.4591	7.74825	5.91495	5.75185	19.1715	8.01952	10.5733	10.1788	4.71071	4.66629	9.26389	8.12022	6.04998	15.7405	10.1408	14.8704	8.57065	1.95121	4.69865	2.80287	7.40362
Zj01G015420	51.6949	83.7831	100.891	54.773	56.1916	69.2062	103.464	81.1256	48.3281	52.2563	52.596	83.4529	85.2368	53.4024	48.3075	50.411	46.3804	85.6949	49.8919	49.8998	80.5934	73.8379	55.5628	48.3134	54.8435	56.4791	96.6943	75.9445	42.7097	49.0229
Zj01G015430	0.0510277	0	0.0302113	0	0	0	0	0	0	0	0.0380816	0.0164011	0.542262	0	0	0	0.0857421	0.189979	0	0	0	0.0294096	0.215254	0	0	0.0474453	0	0	0	0
Zj01G015440	0.0217539	0	0.0515182	0	0	0.0218741	0	0	0	0	0.0568218	0	0.0693524	0	0	0.133983	0.170582	0	0	0	0.0393065	0	0.390007	0	0	0.06068	0	0.41856	0	0
Zj01G015450	28.4791	37.4979	44.242	18.3917	33.4926	33.2454	29.5736	32.8166	22.2596	25.1113	27.39	30.1746	25.8618	33.6013	31.2068	31.9018	28.5321	26.323	35.7785	33.9648	28.7174	27.6529	29.087	26.4145	27.6144	23.9313	29.1644	26.7883	22.6052	35.6213
Zj01G015460	48.1881	25.5842	34.5106	34.3651	50.3985	40.8947	31.6516	38.7616	31.508	66.7867	31.4764	30.5723	30.6899	26.8172	54.8187	35.2886	35.3191	38.189	42.4511	79.8167	42.308	37.0689	35.94	24.2127	52.0487	42.0336	35.1014	38.5525	33.5928	96.0625
Zj01G015470	0	0	0	0	0.0647172	0	0	0	0	0	0	0.0340639	1.85829	0	0	0	0.0593599	0.338205	0	0	0.0957466	0	0	0	0	0	0	0	0.0486852	0
Zj01G015480	53.0433	13.5626	41.2575	3.97238	13.3948	34.5246	6.86027	18.7894	6.75554	7.67824	42.0819	35.7935	15.4116	7.12584	3.97139	51.3601	54.2409	14.5784	2.02417	0.904577	44.9404	51.5512	35.6551	10.9329	1.47999	35.363	9.09695	13.39	7.09522	1.74192
Zj01G015490	17.6123	45.439	45.5271	16.4649	22.7114	24.9877	46.6996	38.8622	14.2234	26.6122	23.187	38.8157	43.2666	18.8045	22.6833	20.9645	18.8732	38.3758	19.6837	22.4662	34.3864	37.1098	23.9561	18.4941	18.9853	21.3988	42.5409	32.0092	15.0434	22.1516
Zj01G015500	11.1356	24.8394	19.7743	25.9276	18.1244	14.5888	25.7298	15.6927	19.5069	24.0402	12.6189	17.6293	21.9207	17.6645	14.6148	12.5848	11.5214	19.0827	21.2438	12.8783	15.3996	16.3418	16.6689	25.2283	14.6098	11.292	24.4757	13.2513	19.8591	16.6133
Zj01G015510	88.2226	31.1868	29.2727	42.6726	90.6769	58.5328	36.4204	26.6682	72.7657	41.9932	49.4951	31.3399	38.3015	80.1155	67.2263	67.1493	102.885	23.3409	68.6045	48.3178	46.1744	35.4717	123.821	94.0197	73.8078	54.1054	37.2653	43.7193	72.7339	73.4573
Zj01G015520	21.6237	24.8146	13.3457	43.69	61.1259	22.1042	19.4298	17.38	32.854	12.1572	17.7827	15.1763	14.9873	72.451	27.2126	17.9377	10.8378	17.6758	49.0936	39.5189	18.0218	15.314	15.1468	85.6846	55.7139	18.5476	21.7678	24.5215	42.6846	31.1142
Zj01G015530	15.217	23.9877	21.7935	20.9653	18.7696	15.8343	23.6891	16.7231	9.76898	12.8223	15.5731	20.4219	23.3675	9.11957	13.0821	12.5453	12.0191	19.5221	9.42248	10.8033	20.724	21.9609	19.3299	6.97275	11.7761	15.1078	26.0753	18.6518	10.8322	13.7983
Zj01G015540	36.4671	56.3334	70.9443	25.8071	35.3695	38.9283	31.8012	54.1508	24.1407	30.0387	49.7445	49.2822	43.5785	21.3371	28.32	50.7517	48.0136	41.8225	23.9912	22.9001	55.5931	53.145	44.9817	26.6635	26.0326	43.7515	37.6347	51.9329	23.0954	25.4462
Zj01G015550	227.774	427.972	278.107	4.22208	16.777	508.141	381.103	325.921	18.2984	7.24665	1378.53	1246.57	434.883	50.3061	10.807	1255.32	281.617	231.601	4.02877	66.5538	906.072	1016.86	35.9396	18.6364	44.835	602.043	223.634	546.289	21.5188	5.61416
Zj01G015560	34.8436	38.9093	40.8229	29.8421	32.7484	27.4833	39.5714	29.6571	24.8025	21.235	27.0717	32.3622	35.463	24.7236	27.296	20.3883	19.9893	32.9605	21.3307	20.5804	41.4177	30.2015	26.8262	27.8579	24.1621	28.0118	37.9335	35.4092	26.0385	29.8227
Zj01G015570	0	0	0	0	0	0	0	0	0	0	0	0	0	0	0	0	0	0	0	0	0	0	0	0	0	0	0	0	0	0
Zj01G015580	34.3821	45.4512	13.7376	112.355	26.4662	10.8951	34.5794	18.4293	61.368	9.07904	17.4841	34.0532	19.3779	40.0825	15.8022	17.6331	9.47329	18.2726	32.3784	20.5099	25.8093	38.4743	11.2317	62.0323	38.1542	15.7753	28.6095	19.294	165.665	22.8543
Zj01G015590	7.06488	9.20505	7.72833	11.3095	8.52079	8.0583	10.293	6.44935	9.13759	5.74474	6.55042	7.35954	6.43666	7.97861	7.34225	5.90616	5.00933	7.2341	9.45915	7.10583	6.23237	6.84651	5.70661	8.8095	8.67181	7.76984	9.65126	7.29034	8.64853	7.7187
Zj01G015600	0	0	0	0	0	0	0	0	0	0	0	0	0	0	0	0	0	0	0	0	0	0	0	0	0	0	0	0	0	0
Zj01G015610	36.1488	104.861	187.619	5.19933	12.2006	101.719	87.1009	149.504	6.39644	46.1348	86.111	187.431	104.819	9.56238	24.2784	57.9067	63.5385	127.134	15.2407	22.4966	137.145	115.3	33.3163	7.03773	41.4311	77.5875	76.8523	192.624	6.95462	35.2686
Zj01G015620	95.1353	121.607	113.649	52.3162	73.2047	131.445	138.932	101.919	76.6492	93.7051	92.6188	109.537	122.602	62.6747	66.3197	92.806	106.395	106.684	52.334	56.9961	125.256	106.226	100.639	49.9798	54.2569	94.0896	125.365	109.741	65.5005	54.002
Zj01G015630	14.7073	0.912067	1.91415	1.05545	5.26472	8.63724	0.435652	1.32292	5.51219	2.98336	10.3372	1.36517	3.77254	5.70678	2.31461	13.2099	24.0025	2.12416	2.52107	2.86038	5.9849	3.39789	22.1288	9.07661	2.28127	7.45626	1.26834	4.06577	7.7172	1.69992
Zj01G015640	25.6145	3.70459	0.689327	0.208437	0.0592481	19.1706	0.622321	0.421824	0.567159	0.114152	16.129	1.63722	0.979508	0.320106	0.154024	20.4172	3.64102	0.774061	0.296811	0.0515042	10.5625	5.42421	5.32073	0.210483	0	13.7575	0.786982	1.03712	0.267426	0.0542031
Zj01G015650	19.0305	20.1177	26.1128	16.9061	23.7901	15.4499	16.9303	18.7849	20.1584	14.997	22.2748	20.7016	23.896	17.2619	23.6237	16.3712	21.4018	19.2885	17.346	20.9189	23.7617	18.9356	21.4579	16.8286	13.6606	19.5585	17.507	21.7175	18.2679	21.3298
Zj01G015660	22.014	6.62952	3.98986	42.3864	21.216	9.63727	12.2812	2.34387	22.8698	5.63812	12.9084	4.76524	5.4904	19.6925	10.7772	15.9873	10.9042	3.50459	12.3693	16.8531	8.45588	7.76798	12.4766	13.9697	10.376	16.2216	11.0132	4.40212	21.6702	8.78443
Zj01G015670	14.9918	18.3362	30.9829	10.723	16.1064	6.83287	15.3737	17.8479	9.8282	25.9216	19.4683	26.1139	26.1306	11.3087	33.1222	12.9081	14.6357	20.5861	14.8408	26.1802	21.8509	21.7222	15.2008	10.3724	22.2375	13.4833	19.4523	18.0844	11.682	28.824
Zj01G015680	27.0458	50.3677	71.1259	24.901	27.3796	29.1377	32.5211	55.8623	24.0953	20.9315	48.8676	48.1145	41.2973	19.5231	20.4926	16.4639	11.8771	23.1781	5.97848	4.48355	48.6653	39.4613	28.8067	17.2022	10.0865	47.6624	33.8655	43.0288	18.0379	13.1516
Zj01G015690	6.891	19.2686	16.7888	5.46958	3.33909	9.21831	25.4616	22.306	5.43622	9.15976	14.3548	25.8827	22.9733	4.09095	7.81992	8.97246	10.7365	21.5364	2.14536	4.13278	15.4446	15.8161	10.3649	2.59076	3.42824	10.3763	18.9171	17.6218	3.44571	4.02002
Zj01G015700	20.7794	132.097	86.676	145.344	119.75	20.5149	213.794	136.478	66.2994	149.569	11.0185	72.7155	158.861	76.1099	130.789	9.94888	5.2384	266.648	78.1029	119.754	119.996	123.543	127.625	132.167	155.723	23.0724	226.766	242.312	167.767	126.998
Zj01G015710	0.726547	24.9267	5.83101	1.73426	2.85919	2.92224	48.9682	17.5485	0.943788	3.51419	1.6869	16.8656	31.8272	1.06535	4.10089	1.40874	0.81388	59.9389	0.493911	3.68537	19.3999	31.3592	7.8324	0.61295	4.7695	1.42614	28.1125	30.6335	0.890026	6.31381
Zj01G015720	216.54	29.2963	6.08687	430.333	604.536	38.301	47.8062	36.6988	415.374	84.2014	26.8858	24.5637	12.3326	303.808	205.342	65.8344	50.1184	31.3391	384.943	249.396	25.7417	32.4499	21.309	430.109	66.1559	40.5535	70.1924	11.0352	867.52	221.974
Zj01G015730	4.6448	2.24074	4.13001	0.639641	1.3922	4.43094	3.75713	6.80521	0.870233	10.0087	4.36789	4.25452	7.21406	1.267	3.99735	4.99494	7.28055	7.09451	1.06698	1.84245	5.57966	3.72624	8.469	0.996561	1.26108	4.11305	2.77845	7.0564	0.625265	1.80593
Zj01G015740	5.18973	4.56411	0.054868	3.03613	0.565913	7.12869	1.78324	0.161163	0.677158	0.3271	9.95928	0.595736	0	5.45984	1.27501	8.08603	0.93432	0.24645	3.61463	0.934698	4.18623	1.54895	0.0977333	4.97585	9.30801	15.0793	2.25507	0	1.23459	1.86381
Zj01G015750	327.256	73.9074	208.532	44.0054	175.886	189.876	44.8903	67.9325	41.0974	66.7931	176.276	94.7917	53.9997	65.9289	115.704	183.313	167.636	48.6219	67.0635	98.3464	149.621	145.546	102.733	83.3805	84.7076	168.756	41.5014	69.1741	95.3828	169.647
Zj01G015760	0	0	0	0	0	0	0	0	0	0	0	0	0	0	0	0	0	0	0	0	0	0	0	0	0	0	0	0	0	0
Zj01G015770	0	0	0	0	0	0	0	0	0	0	0	0	0	0	0	0	0	0	0	0	0	0	0	0	0	0	0	0	0	0
Zj01G015780	0	0	0	0	0	0	0	0	0	0	0	0	0	0	0	0	0	0	0	0	0	0	0	0	0	0	0	0	0	0
Zj01G015790	0	0	0	0	0	0	0	0	0	0	0	0	0	0	0	0	0	0	0	0	0	0	0	0	0	0	0	0	0	0
Zj01G015800	0	0	0	0	0	0	0	0	0	0	0	0	0	0	0	0	0	0	0	0	0	0	0	0	0	0	0	0	0	0
Zj01G015810	0	0	0	0	0	0	0	0	0	0	0	0	0	0	0	0	0	0	0	0	0	0	0	0	0	0	0	0	0	0
Zj01G015820	8.44691	5.53644	5.82646	2.64269	7.11119	12.4517	3.15606	11.2667	5.63277	3.66646	5.66124	2.42502	1.22009	0.773045	0.347165	15.9946	14.0556	12.213	2.88507	2.52493	8.00168	4.63202	2.85404	0.711634	0.616662	8.00639	2.03991	0.964275	1.05485	0.183258
Zj01G015830	20.0174	11.9146	9.67463	14.2742	20.2505	14.957	11.7802	9.31917	15.0655	6.67233	14.4636	10.01	12.4364	13.342	7.24808	20.0792	19.2471	10.4549	14.0409	7.47518	13.178	9.63952	11.4041	17.4119	8.4411	12.8475	9.58983	10.172	12.2975	7.1688
Zj01G015840	75.3646	89.176	96.3147	132.431	145.893	84.1989	91.803	75.7633	103.714	61.7902	55.5257	89.4688	89.5832	103.6	74.4166	67.743	81.0263	95.0228	125.275	79.9355	85.4778	99.7041	75.7637	109.403	104.952	63.2013	112.851	92.6721	107.016	84.5299
Zj01G015850	21.7436	9.69663	15.0717	12.2948	17.5514	16.0083	7.99144	12.0546	12.277	9.61682	17.1142	14.4325	14.5054	8.29672	11.0818	23.8143	29.1	11.2663	9.33601	9.34446	15.4328	13.6557	21.9729	9.76435	6.58535	18.1556	10.1977	13.3058	13.044	12.1024
Zj01G015860	5.0051	0.952993	1.97553	1.79207	9.07052	11.4184	0.59176	0.748737	5.19084	0.0633188	6.60701	0.899499	0.514725	6.6965	1.42392	3.36992	0.904311	1.03047	2.30492	0.171412	4.13281	0.868503	1.58918	12.2006	2.71717	8.90711	1.5133	1.20808	3.41176	0.0601315
Zj01G015870	278.609	1130.91	475.629	164.421	361.038	95.3509	422.216	203.471	417.565	84.7606	370.189	1214.79	835.973	340.126	124.742	159.632	36.5229	759.585	148.971	45.4829	747.316	892.947	85.1137	365.834	45.3304	427.929	700.945	920.982	256.209	31.5164
Zj01G015880	0	0	0	0	0	0	0	0	0	0	0	0	0	0	0	0	0	0	0	0	0	0	0	0	0	0	0	0	0	0
Zj01G015890	7.58373	4.20923	0.515467	15.9968	4.92482	9.4917	6.46607	0.956259	11.4175	3.66603	6.07005	2.0325	3.18954	66.6059	5.31024	8.11398	2.18158	1.31607	16.9967	4.35411	3.91213	1.76947	3.89015	22.9632	5.09464	8.86207	4.08846	1.27352	3.15752	3.02071
Zj01G015900	5.54142	1.80377	2.04569	3.60639	2.50805	3.47432	3.28548	1.02036	3.0487	2.64621	5.10858	1.45631	2.90974	2.55032	1.03492	5.5879	4.27223	2.18446	2.14392	0.968994	2.17922	2.47987	4.36578	5.65715	1.15551	5.78885	4.15983	2.64809	3.08467	2.00312
Zj01G015910	34.1087	11.9551	7.83965	50.4435	29.5445	51.4388	11.0769	7.59808	44.4988	10.8642	32.1764	9.59322	10.4681	24.9889	21.0771	28.0789	19.0367	7.02839	16.1742	26.0102	15.4135	12.2971	23.7874	31.1243	27.901	41.9448	10.7258	6.37506	21.2159	19.9159
Zj01G015920	0.0294391	0	0	0	0	0.296017	0	0	0	0	0.230687	0	0	0	0	0.120877	0.0659554	0	0	0	0	0	0	0	0	0.246351	0	0	0	0
Zj01G015930	103.894	84.4857	29.9646	98.6855	106.367	72.9433	170.041	59.5323	64.1006	125.046	82.4399	121.575	135.131	138.088	108.985	154.054	64.8053	110.066	86.6596	100.45	93.1624	103.39	169.612	323.361	82.9851	127.318	90.9215	82.2764	176.116	136.344
Zj01G015940	1.22467	0.974171	1.04229	0.698844	1.30873	0.0384822	0	0.199663	0.0559282	0	4.84113	8.65979	8.13392	2.63351	3.56423	1.5714	0.128613	2.4833	1.52198	0.36568	2.00536	1.76458	1.00901	0.871751	0.534441	1.31661	1.03473	1.39089	0.808715	0.342082
Zj01G015950	19.9879	21.4899	19.535	17.5202	27.0048	21.5416	20.9183	22.2612	23.2759	18.9009	17.6829	18.5117	25.284	30.7781	31.0174	18.378	24.0975	25.7378	33.1743	34.3517	20.5181	19.7986	23.0595	23.9308	33.5744	18.9137	21.8505	18.7907	23.2869	42.0397
Zj01G015960	21.2642	24.5808	27.5919	9.59652	14.3427	22.0937	24.1438	20.5844	14.6849	41.1228	17.3661	19.6736	26.1072	9.75678	25.5945	16.6851	20.6858	24.2064	16.6398	22.5016	20.4537	25.488	32.2204	6.19601	16.2508	18.546	26.7827	16.388	15.8991	23.9791
Zj01G015970	6.63517	1.22778	1.23857	1.18029	7.84547	4.79138	1.21014	0.955444	2.64029	1.93919	4.69552	1.20216	2.21188	3.51569	4.60686	5.67224	5.94145	1.27	3.66848	2.62482	2.93995	2.22873	6.09489	3.74754	2.73526	3.95899	1.53115	1.67148	2.9801	3.28178
Zj01G015980	12.3324	11.4483	7.43443	2.07508	2.23591	7.3296	13.7906	4.31663	1.26386	0.766433	5.64115	7.36446	4.58329	3.37736	1.61658	6.20277	2.93154	6.39189	1.66641	1.01357	3.43985	2.82236	1.98993	0.998995	3.34204	6.48518	7.30028	3.78183	1.43436	1.30512
Zj01G015990	17.2219	16.3597	10.0264	3.23729	0.876379	17.1727	22.2239	7.2378	0.838923	1.0131	8.83612	10.7479	5.94793	6.89942	2.27827	9.87038	4.50146	9.6177	2.85371	1.3713	4.40833	3.30858	3.02702	0.778349	6.01246	11.209	6.36362	1.84089	1.58227	2.40526
Zj01G016000	27.9287	23.1955	19.3634	29.345	27.2339	30.2884	30.7492	22.1231	26.6041	27.9845	22.4253	21.8935	22.8421	35.4007	34.303	26.1422	30.7124	22.7092	29.1874	28.7197	26.1564	21.4621	24.0048	32.5409	32.2788	23.634	32.1022	23.4974	31.5931	31.5861
Zj01G016010	28.6395	38.8584	56.7747	13.7877	13.9299	26.0653	31.5824	35.8772	14.1078	13.2509	25.1358	32.4423	31.9165	5.69592	14.5683	24.9943	24.9527	41.2663	12.0316	13.8174	46.9026	48.88	28.9965	10.8592	14.211	30.7512	29.8519	40.0919	12.0559	16.0994
Zj01G016020	258.614	208.534	171.918	179.737	218.085	315.153	322.31	234.02	226.37	171.489	245.88	254.525	269.004	197.411	122.258	333.558	364.965	292.621	212.969	110.715	243.535	239.151	209.107	235.889	179.543	299.565	315.736	279.187	232.571	186.48
Zj01G016030	6.90042	6.20253	4.08543	8.0705	5.45434	7.18508	8.40902	3.68531	5.83549	2.03994	6.40449	5.68549	5.93707	4.40793	3.42899	5.24955	4.0415	4.15448	3.99147	2.7519	5.7594	5.10755	4.85759	5.01521	3.51811	7.16504	8.56129	3.68802	5.18126	3.01351
Zj01G016040	1.07769	0.210477	0.15013	0.476656	0.774224	0.701178	0.174261	0.110244	0.555851	0.0745841	0.780615	0.122254	0.471568	0.239027	0.201271	0.130147	0.355067	0.134867	0.193928	0.403818	0.515446	0	0.267417	0.137524	0.272391	1.2378	0.205677	0.271051	0.698916	0.14166
Zj01G016050	24.5818	36.2554	32.7314	27.0725	34.6744	28.7685	36.6292	32.2889	23.9833	22.6596	23.2163	31.0178	36.1044	24.211	25.7161	20.532	24.8763	28.1633	24.1834	26.2029	31.4412	28.1071	29.2035	20.7069	24.6597	25.3006	40.8175	27.6738	23.2535	28.9184
Zj01G016060	2.57461	0.0479694	0.739061	0.0651804	0.190568	2.21402	0.00794309	0.0150753	0.0506732	0.030597	2.84007	0.362214	0.75539	0.0245143	0.0275227	2.00216	0.990494	0.101433	0.0662968	0.0828302	0.845815	0.619527	0.429674	0.0564173	0.0372481	2.40192	0.00937511	0.0277987	0.00796444	0.15497
Zj01G016070	1.4631	0.101203	1.08279	0.0982238	0.11168	3.86184	0.167578	10.1775	0.267268	3.98068	3.41218	7.4948	7.19096	1.12057	1.64519	1.68961	1.02435	0	0	0	8.42655	5.1649	16.2977	0.495939	0.392918	1.53043	0	0.586478	0.168028	0
Zj01G016080	0.17993	0	0.0304367	0	0	0.0516925	0	0.0894015	0	0	0.287744	0.0495706	0.191208	0	0	0.211084	0.0863819	0	0	0	0.0928885	0.0592582	0.10843	0	0	0.262897	0.0555977	0.109904	0	0
Zj01G016090	16.4208	8.68775	9.57978	3.7858	7.63061	10.954	7.41306	5.4327	4.09707	0.659693	19.1891	7.82677	3.83051	3.54881	0.508637	15.9516	17.946	4.51595	2.32789	1.10554	13.6049	8.12526	10.3904	3.90985	2.0651	12.5123	4.15819	4.96612	3.45891	0.626487
Zj01G016100	60.314	80.3	61.9758	25.6973	39.1627	58.3883	49.9652	58.2062	32.6633	28.7412	78.7079	59.7099	56.933	22.604	35.541	62.8924	44.0989	48.8651	27.5731	34.9383	69.6595	65.5099	56.4999	40.6908	53.7502	72.2664	57.5155	56.6073	21.7218	40.5966
Zj01G016110	11.5944	0.107379	0.689327	3.02234	1.18496	8.24386	0.088903	0.337459	0.638054	0	5.73839	0.311852	1.39193	0.548753	0.205365	6.72273	5.81476	0.25802	0.371013	0.566546	0.964208	0.726956	1.63715	0.947175	0.104225	5.5932	0.157396	0.622272	0.445709	0.271015
Zj01G016120	652.255	69.9779	322.277	19.7143	35.1716	779.151	5.46898	67.727	17.1722	1.88722	429.702	127.813	37.1444	1.54721	0.0394791	472.872	265.393	34.6416	0.513525	0.158417	366.267	312.822	114.402	6.15037	0.20036	327.112	9.80346	33.1759	4.28412	0
Zj01G016130	30.2812	16.1604	14.0307	18.5131	25.3859	32.9357	19.1557	21.9938	15.6837	13.3307	38.5279	22.6587	20.0537	33.8844	39.2672	37.5544	29.2284	15.9146	42.5946	42.4838	21.3018	12.0489	21.0793	19.1708	29.5284	27.5989	14.7564	19.0628	18.1075	34.6803
Zj01G016140	11.8983	27.1305	23.6773	18.9567	20.0497	25.1663	27.6089	30.1823	13.8145	29.2273	22.5131	23.6805	31.9444	16.0845	13.9423	14.2235	8.34644	32.6734	13.4427	11.6915	23.0594	24.2337	32.6357	16.5673	23.9922	21.5081	30.0186	33.761	18.1271	21.8664
Zj01G016150	14.9053	10.7275	4.54773	10.4117	23.1178	14.8037	18.0984	5.72486	11.6261	11.6193	9.96357	7.4948	11.9525	15.257	17.9036	14.4555	11.8825	6.61445	10.9098	12.1354	8.757	10.5406	15.1404	13.8863	10.707	14.284	15.032	8.0152	11.0059	18.595
Zj01G016160	0	0	0	0	0	0	0	0	0	0	0	0	0	0	0	0	0	0	0	0	0	0	0	0	0	0	0	0	0	0
Zj01G016170	0	0	0	0	0	0	0	0	0	0	0	0	0	0	0	0	0	0	0	0	0	0	0	0	0	0	0	0	0	0
Zj01G016180	0.04613	0.0850887	0	0.512021	0.356811	0.0463848	0.126806	0	0.224712	0.126638	0.00573774	0.0247115	1.71575	1.36249	1.05777	0	0.1378	0.539769	1.3171	1.61617	0.0138918	0	0.227026	0.266863	1.23883	0.0142971	0.315964	0.032873	0.353185	0.944924
Zj01G016190	92.3266	62.3608	79.8072	19.8946	40.4223	102.092	56.0143	89.4755	24.3681	95.4253	99.9819	94.2593	81.9992	18.1181	60.2549	75.0434	70.5167	83.2708	22.1672	46.5747	91.651	107.263	78.9264	21.5465	49.7994	84.1538	65.2354	79.5204	23.8283	58.4244
Zj01G016200	0.234844	0	0	0.0630641	0	0.295176	0	0	0	0	0.0657232	0	0	0	0	0.241068	0.0657681	0.0624526	0	0	0.159124	0.0676756	0	0	0	0.382123	0	0	0	0
Zj01G016210	0	0	0	0	0	0	0	0	0	0	0	0.0576352	4.57335	0	0	0	0.0502177	2.12203	0	0	0	0	0.638234	0	0	0	0	0.0239595	0	0
Zj01G016220	0	0	0	0	0	0	0	0	0	0	0	0.0246017	0.325357	0.216453	0	0	0	0.325679	0.234151	0	0	0	0.0403602	0.124536	0	0	0	0.122726	0	0
Zj01G016230	13.2854	4.85573	13.4494	4.31639	7.86237	13.2351	2.06647	3.4228	7.31062	2.60512	7.51262	5.95712	11.1115	5.91379	5.25087	8.54451	4.73113	6.36818	8.02802	7.66187	7.37192	7.27888	10.3783	4.93696	10.5273	16.8897	6.16406	3.55028	5.50026	5.63518
Zj01G016240	41.446	11.5616	40.8748	14.1485	18.4444	41.104	13.526	17.9697	17.7557	12.9588	54.1078	28.5407	40.0618	23.4411	13.3392	40.2132	42.8663	27.1772	9.37889	5.66603	32.93	19.2407	28.1413	17.9824	6.70874	48.0384	20.017	25.2465	14.9185	6.85103
Zj01G016250	31.1843	29.1016	34.4223	9.73671	44.0565	34.1202	20.4135	30.838	5.17515	33.0825	15.2456	36.1852	28.14	8.0713	22.7105	22.1634	31.7651	31.4288	14.3095	20.8185	22.6817	38.5353	29.3195	4.52916	6.13193	28.7739	24.8082	21.5539	7.18698	18.2775
Zj01G016260	2.66661	0	0.394696	0	0.135697	2.90478	0	0	0	0	0.787737	0.178561	0	0	0.117588	0.570267	0.746786	0	0.169948	0	1.30493	0.256148	0.23435	0.120519	0.358062	2.78932	0	0	0	0.248285
Zj01G016270	402.802	65.7098	257.172	67.3432	132.74	403.086	20.3759	124.046	91.9443	38.5557	252.993	108.746	67.4983	41.3866	24.304	324.703	443.459	110.904	47.4639	15.9519	196.127	164.079	267.405	91.8846	35.3725	340.788	36.6727	100.118	75.881	18.5549
Zj01G016280	22.8399	20.2812	39.2805	7.61504	10.537	18.5611	9.22304	14.4223	5.86432	11.8031	29.7106	21.6095	18.8521	5.45334	11.9443	25.5906	29.4624	19.3332	5.44741	11.1479	29.8488	29.4303	25.9736	7.16384	8.13635	24.9053	15.081	21.6617	8.78696	11.8815
Zj01G016290	16.3885	29.6623	31.3154	24.921	27.5228	11.9585	21.0801	26.067	19.0559	17.8513	24.4484	29.9979	27.3728	15.3727	25.1727	20.072	18.3841	24.1548	17.0682	29.5141	24.3173	26.6905	27.2855	21.3093	18.4547	20.2497	24.6696	24.0766	20.0936	20.169
Zj01G016300	0	0	0	0.0590388	0	0	0	0	0	0	0.0205094	0	0	0	0	0	0	0	0.16814	0	0	0	0	0	0	0	0	0	0	0
Zj01G016310	27.9671	24.1884	26.4874	42.3176	34.8969	34.2196	30.5632	22.3506	27.9515	22.8874	36.2337	23.0537	25.1839	31.024	37.3493	32.6589	23.5946	18.6833	28.0783	39.2508	23.8334	17.6647	22.2127	29.5007	24.9811	32.9654	28.127	18.6	24.752	29.1889
Zj01G016320	992.461	3257.2	6101.81	1318.56	1719.83	1508.56	4555.59	7685.24	1873.88	7075.29	2177.13	6939.97	6402.78	3155.79	6960.34	1253.87	980.604	7039.88	3185.21	4182.51	3250.07	4803.12	3757.29	1623.39	2144.54	2549.05	3868.59	6328.88	2335.23	2246.38
Zj01G016330	3.42595	0.978474	2.09379	1.54322	3.10435	1.11125	0.354423	1.24923	1.04978	2.92553	3.29905	2.50424	3.1122	0.989663	3.7427	2.83609	2.90927	1.52825	0.422598	4.69322	2.24646	2.29301	3.08853	0.779182	2.6711	3.80197	1.73304	2.65797	0.609215	4.32175
Zj01G016340	13.3114	7.7027	13.8408	8.09514	12.0723	11.807	6.29907	8.00097	5.67833	6.92006	16.0763	9.7441	9.27923	4.08532	6.74444	12.3492	11.4795	8.20968	3.70638	5.07721	15.681	10.742	14.4546	3.26521	4.60968	15.146	7.31925	10.8171	6.23753	6.88183
Zj01G016350	5.26592	10.4463	5.05893	2.77482	6.43127	4.99528	8.46673	3.11014	0.871189	1.63655	4.74555	8.07952	6.44066	2.71606	2.31332	2.75373	3.33899	2.64223	1.6717	0.632908	5.56527	3.89395	2.40997	2.04766	2.24133	4.15717	7.73663	3.82338	2.73854	3.55239
Zj01G016360	50.6148	61.3469	50.2902	32.5454	42.3514	43.7621	44.5325	33.3505	19.1957	27.1992	46.4979	39.2637	27.452	21.7095	23.7249	58.8777	52.2845	35.3969	25.449	21.0111	40.3474	45.4229	33.3382	34.0996	26.4329	58.1346	57.2016	53.261	31.699	37.9624
Zj01G016370	61.3414	9.58813	30.2153	29.0191	39.9629	26.6893	6.61326	8.82481	19.308	4.82576	31.8272	13.7117	10.5896	16.3703	19.0331	27.0842	27.9807	6.39083	17.1323	9.30949	24.7041	19.6545	28.4077	25.0688	12.7522	38.3207	7.35057	10.8064	27.889	17.4354
Zj01G016380	89.5741	57.7886	98.3189	63.0492	33.6032	200.365	25.2671	98.9928	23.4998	35.6084	113.985	48.9341	56.3334	17.6364	10.6122	105.442	63.1498	66.8605	37.5022	16.1635	90.591	107.269	62.8688	12.3357	31.2637	149.118	59.3142	58.4945	31.2896	6.69488
Zj01G016390	100.909	148.041	175.121	98.7663	180.03	206.018	216.51	216.479	142.748	238.965	171.431	187.208	197.054	149.986	174.031	138.056	94.3196	227.476	154.965	169.613	172.922	159.587	180.486	188.614	183.756	170.011	154.968	195.623	145.223	187.701
Zj01G016400	0	0.103026	0.11023	0.0999936	0.227385	0.748842	0.341195	0.485668	0.136042	0.657146	0.312629	0.0897629	0.49463	0	0.0985198	0.57335	0.417124	1.48536	0.427167	0.889492	0.0841017	0.214611	0.196347	0.20195	0.799994	0.173111	0.100677	0.298522	0	0.624068
Zj01G016410	114.181	18.5834	3.56871	445.914	77.9276	108.751	20.8694	32.7947	369.462	261.38	147.756	16.2463	24.3865	549.154	87.9413	209.93	91.1545	19.8308	314.325	191.799	57.2954	27.8417	105.749	531.597	147.86	106.605	11.6408	7.73173	260.916	25.0628
Zj01G016420	21.4281	8.87586	1.98459	188.078	63.2854	31.0034	18.8221	14.8864	199.547	27.5737	50.2852	12.2387	15.1023	216.246	35.5484	46.1105	11.4666	14.5868	112.84	55.6167	20.1848	10.8412	6.03293	277.201	70.5723	25.4874	8.28398	2.84277	102.012	13.1393
Zj01G016430	32.057	9.32363	11.8973	9.65638	19.8651	29.007	10.2256	9.67193	12.2315	18.1714	25.5025	14.8986	18.2152	14.2324	22.5018	30.4358	32.6829	15.0521	13.0811	16.9009	14.9584	12.8007	22.3266	11.6895	16.7478	21.2951	13.9229	14.8137	15.5974	27.6475
Zj01G016440	94.3554	48.6996	41.0099	323.949	171.705	54.6365	42.8876	28.9343	140.257	46.3622	74.7953	49.7621	41.5037	198.646	97.7263	67.6869	51.2545	34.0928	91.6834	95.0148	54.5482	55.2645	26.3197	205.31	81.4151	54.4706	37.5977	30.8427	188.545	60.5148
Zj01G016450	1.11508	0.493637	1.93656	0.718659	5.71979	1.49499	0.0681163	7.11031	0.543188	11.6324	2.88489	3.22565	6.24088	3.71395	29.9748	2.97606	4.08046	6.72152	7.2772	24.6242	2.14913	2.39932	32.7702	3.22539	11.9783	1.728	1.52754	14.4622	4.78095	32.6423
Zj01G016460	319.406	21.675	92.9998	7.87275	55.8111	339.453	7.19287	47.0137	22.1827	5.41891	153.618	69.115	18.5141	3.54881	0.296705	236.313	329.579	29.9501	0.796384	0.297647	137.605	108.999	86.6712	8.60167	0.215115	204.07	10.3088	26.4146	9.34642	0.223745
Zj01G016470	8.09307	2.71903	5.30493	1.55235	3.35353	9.73626	5.16446	6.28311	4.01275	4.25077	6.44425	8.36113	3.60907	1.97532	3.13541	11.2745	11.4942	4.22756	3.42629	3.8358	5.28782	7.91283	5.79155	3.84058	3.64823	7.05458	3.67295	3.39856	2.78833	2.58355
Zj01G016480	13.7616	16.258	23.1743	10.997	12.9106	14.1967	14.9004	18.3009	13.2565	13.7819	19.7763	16.1929	13.6374	7.92246	15.5468	15.0551	14.1623	18.8682	13.693	14.5598	18.0683	14.8475	14.7389	8.57404	9.79555	17.2008	14.265	20.0801	11.7248	13.4074
Zj01G016490	13.1818	3.80172	4.32424	3.17933	7.84074	11.7288	3.81986	3.62487	5.93384	9.46614	13.0949	2.20284	3.31373	4.01613	13.1476	11.8451	11.8896	2.17291	7.74105	15.3845	9.05408	4.70926	9.72488	3.92499	8.47272	14.396	3.94045	3.06584	6.0899	12.4737
Zj01G016500	10.4519	9.85855	5.06299	11.5777	66.0004	7.6135	13.25	5.0088	5.46746	19.4935	19.7109	4.10382	4.63844	8.98464	44.4341	42.6717	30.7008	9.28606	16.2139	54.3161	3.86288	2.46432	10.8973	8.535	27.5903	8.66899	4.91321	3.71352	11.676	38.3847
Zj01G016510	23.9836	31.7254	26.6173	20.9407	38.0261	29.9737	32.0992	23.3436	19.7008	24.3679	23.8194	28.0692	33.3937	19.5285	30.0824	22.0357	20.8224	24.932	22.8576	28.068	28.0627	24.122	28.0523	17.6712	24.3552	22.9336	33.48	20.8165	20.1948	35.9657
Zj01G016520	0	0.0259907	0.0278081	0.0252257	0	0	0	0	0	0	0	0	0	0	0	0	0	0	0	0	0.0212166	0	0.0247665	0	0	0	0	0	0	0
Zj01G016530	5.77587	7.43508	6.67191	8.16759	5.67318	5.56143	6.59606	4.48969	5.68683	2.32798	8.08656	7.47125	9.95281	8.32224	5.59416	4.81666	4.52804	5.98361	4.23713	2.32079	6.41837	5.06123	5.6838	5.55983	2.75305	6.48299	7.86675	6.84878	5.72213	3.67413
Zj01G016540	44.5805	83.9226	107.605	39.6239	60.0696	47.5544	76.7265	81.8723	43.1893	40.1041	70.0763	87.9695	89.7429	40.8792	65.7275	62.9823	55.7568	76.9037	39.663	45.9847	62.6384	65.8082	60.1137	47.272	48.4831	60.2844	70.3513	71.251	44.3035	49.4711
Zj01G016550	0.238228	0.758	0.952047	0.639728	0.218211	0.179657	0.0818574	0.258929	0	0	0.211122	0.0574276	0.221515	0.0280702	0	0.0917029	0.433652	0.570173	1.86747	1.16975	0.322834	0.51488	1.88425	0.0646008	0.0639765	0.138439	0.161025	0.127324	1.77834	0.232901
Zj01G016560	25.6105	41.9036	139.531	13.7453	20.8163	33.8711	55.2971	55.0691	74.2376	25.7738	67.216	169.721	97.2976	60.9407	37.2285	51.7495	68.5859	75.8089	20.0563	21.1891	82.9075	152.218	35.3945	30.7306	30.2828	27.9906	100.405	57.9036	22.3847	30.6348
Zj01G016570	0	0	0	0	0	0	0	0	0	0	0	0	0	0	0	0	0	0	0	0	0	0	0	0	0	0	0	0	0	0
Zj01G016580	13.4956	6.49527	6.81882	23.5415	29.4523	8.47484	7.52062	5.88332	19.5502	6.22137	7.60999	7.68255	6.28367	31.8416	19.4663	10.8712	12.5885	4.99905	15.3552	18.2398	9.2622	8.51989	10.9903	16.3217	8.15311	6.75614	6.10854	4.59108	12.0815	9.93467
Zj01G016590	5.05578	0.312091	1.04944	0.21636	2.50921	2.02538	0.295303	0.875716	0.176615	0.0236983	2.40515	0.479085	1.30571	0.303793	0.0426343	2.15034	6.15989	0.321394	0.0616186	0.0213848	1.92893	0.534017	7.58347	0.284029	0.23801	3.2962	0.413894	0.366025	0.0740242	0
Zj01G016600	3.27428	0.258838	1.63644	0.296894	0.934804	0.662749	0	5.21343	0.279641	0.200119	1.43599	0.88156	1.08452	0.220461	0.427527	0.960302	6.04958	0.452332	0.292688	0.361165	1.65192	0.637209	20.2025	0.184498	0.319751	2.03619	0.275929	1.04544	1.28926	0.71267
Zj01G016610	32.9613	35.1763	39.4945	10.2563	11.0224	17.6239	26.8464	12.738	7.45473	4.61666	42.267	29.2184	19.4596	5.6716	11.6278	25.9132	24.176	14.0526	2.00065	4.02711	42.8951	25.3295	15.8631	3.68879	8.71133	35.9984	26.0282	21.3916	9.25326	8.33012
Zj01G016620	0	0	0	0	0	0	0	0	0	0	0	0	0.0653619	0	0	0	0	0.457986	0	0	0	0	0.194594	0	0	0	0.0665187	0.394476	0	0
Zj01G016630	2.56868	2.19673	0.138255	0.250831	0.855583	2.87638	16.9571	0.304571	2.73005	0.274739	11.4802	0.300224	0.124077	0.770424	11.5535	5.39338	0.523172	0.434698	1.87519	2.04533	4.48305	0.336466	0.123133	0.126647	0.87796	12.5388	4.67209	0.062403	0.643634	1.23932
Zj01G016640	0	0	0	0	0	0	0	0	0	0	0	0	0	0	0	0	0	0	0	0	0	0	0	0	0	0	0	0	0	0
Zj01G016650	24.7592	24.5798	30.43	10.0903	19.1756	27.2574	43.2216	21.4703	12.8453	12.7098	32.9493	34.6357	26.525	15.3695	25.777	29.8235	25.5556	24.8383	13.2394	18.6639	27.8846	27.7663	24.1296	12.6638	20.2538	32.0672	34.2511	32.7774	17.2611	28.1134
Zj01G016660	74.9429	71.0031	59.3469	89.4109	80.4572	52.044	81.9472	114.661	168.678	34.8812	46.2657	53.2051	45.468	64.2637	41.4302	41.1163	34.8085	54.131	48.5626	40.7163	75.7698	77.5916	108.602	60.4602	33.3495	67.0987	67.2411	99.3486	94.9871	39.9429
Zj01G016670	1.65117	0.412636	0.0630699	3.37556	2.73213	0.267788	0.68327	1.0189	10.5082	0.125332	0.357751	0.222556	0.28301	3.31373	0.901914	0.273376	0.417661	0.113316	2.52557	0.395839	0.2406	0.184189	0.898743	4.79527	1.02989	0.594289	0.518434	0.626282	4.50212	2.38047
Zj01G016680	49.281	39.2155	40.0752	25.2992	39.6478	41.8973	32.1994	39.7225	31.6685	48.3335	38.7137	35.8074	41.7893	25.1199	42.1932	41.3543	43.9107	32.619	32.8261	41.9718	45.0891	42.2427	42.6625	21.0551	31.3224	39.0919	32.8468	44.5838	36.0142	55.8099
Zj01G016690	0	0	0	0	0	0	0	0	0	0	0	0	0	0	0	0	0	0	0	0	0	0	0	0	0	0	0	0	0	0
Zj01G016700	8.24283	25.3161	17.2325	47.0237	46.8187	2.61738	11.8171	13.1	17.2908	7.70266	2.13391	14.8948	28.374	30.3364	22.3305	4.85816	6.71537	22.3609	7.96291	7.16007	17.566	8.18306	36.5183	23.5287	22.454	6.344	16.5921	44.3921	82.906	50.3673
Zj01G016710	4.65502	8.80339	9.87325	5.41228	5.59147	2.9576	4.2888	5.69337	3.66302	4.87492	6.36583	9.17448	11.5788	4.12278	8.22885	3.33437	3.81064	6.25763	1.52575	2.90553	7.30186	8.63835	9.14399	4.18922	5.98956	6.92038	7.55152	8.5574	5.05229	6.85857
Zj01G016720	0	0	0.212792	0	0	0	0	0	0	0	0.0335284	0.115521	0.0954852	0	0	0.0922345	0	0.0955797	0	0.19079	0	0	0	0	0.386084	0	0	0.0960464	0	0.100394
Zj01G016730	0	0	0	0	0	0	0	0	0	0	0	0	0	0	0	0	0	0	0	0	0	0	0	0	0	0	0	0	0	0
Zj01G016740	28.2959	114.359	61.3912	118.866	188.124	39.6277	124.958	134.146	349.772	202.29	6.83725	86.2167	74.1842	228.276	208.986	41.5029	44.4837	184.366	192.602	266.224	76.0392	56.9923	142.551	206.375	316.477	21.338	272.102	161.827	531.476	377.503
Zj01G016750	9.14994	27.3676	23.8173	39.9913	61.7024	11.9368	24.7907	41.7693	62.2468	19.2566	3.87048	21.4485	27.9549	24.165	26.1706	18.38	23.8131	64.146	22.0186	24.9137	19.0982	13.6384	40.428	28.7478	32.1982	7.00407	15.6111	51.4325	60.2953	48.869
Zj01G016760	8.48827	9.18781	8.42593	5.41611	6.05789	6.99013	8.9738	8.3406	6.3658	6.97664	8.36652	10.2729	12.0879	6.19436	10.1121	7.31207	9.29969	10.5764	5.46488	7.42798	9.6565	9.38886	9.58885	5.72008	6.63431	8.48878	8.88149	8.4913	5.71535	8.25058
Zj01G016770	0	0	0	0	0	0	0	0	0	0	0	0	0	0	0	0	0	0	0	0	0	0	0	0	0	0	0	0	0	0
Zj01G016780	0	0	0	0	0	0	0	0	0	0	0	0	0	0	0	0	0	0	0	0	0	0	0	0	0	0	0	0	0	0
Zj01G016790	0	0	0	0	0	0	0	0	0	0	0	0	0	0	0	0	0	0	0	0	0	0	0	0	0	0	0	0	0	0
Zj01G016800	1.86401	1.25571	0.479826	0	0	0.774171	0.0371301	0	0	0.0476753	2.84268	0.195366	0.0430619	0	0.343081	0.41596	0	0.0862091	0	0.301148	1.86706	0.186838	1.83758	0	0.0870582	4.37055	0.131472	0.563095	0	0.362204
Zj01G016810	0	0	0	0	0	0	0	0	0	0	0	0	0	0	0	0	0	0	0	0	0	0	0	0	0	0	0	0	0	0
Zj01G016820	16.6254	7.98597	7.65577	4.40251	7.0502	47.1912	20.1	30.0164	19.0656	23.7032	36.6836	21.9127	24.2314	12.8965	17.9003	34.1912	32.3976	26.0361	14.3041	13.4832	18.8792	17.8331	11.7496	6.51205	7.13123	22.7578	13.2978	11.1687	9.49361	6.83686
Zj01G016830	116.675	148.487	186.038	33.2105	70.1545	121.982	109.965	161.02	50.0579	142.44	128.819	145.82	71.6778	23.699	95.6659	136.304	107.913	95.2034	66.8297	173.453	145.248	167.315	86.749	45.6272	89.7608	154.706	76.2021	114.541	51.5794	139.907
Zj01G016840	33.8094	19.5645	20.598	29.465	43.5975	28.8683	17.9827	19.4176	33.3517	20.2737	22.258	19.3587	21.1242	26.4882	28.4958	30.1574	33.8928	17.4601	26.721	24.7978	22.6599	24.1646	44.7964	42.9461	40.1673	23.2796	20.1796	22.5357	29.6692	38.0412
Zj01G016850	22.7987	16.1997	7.68424	18.5365	20.3204	14.0698	19.2741	6.22644	19.3903	11.1506	38.4103	16.6569	23.5842	15.6714	16.2573	27.2674	19.7147	8.51329	27.5231	24.065	29.8729	12.9882	20.8506	12.8074	17.4912	28.003	15.4032	12.1006	11.3802	17.3399
Zj01G016860	11.8596	12.5766	3.16703	32.7373	10.0704	11.8989	11.3092	6.1941	26.6167	1.7192	20.0334	8.88177	10.343	54.7526	9.74824	14.7721	8.0237	9.52055	36.9985	13.5883	11.622	8.04587	6.96214	51.3286	66.123	16.1462	11.288	4.69984	18.1122	6.42861
Zj01G016870	14.9666	9.70422	15.0213	5.89437	10.0326	13.138	7.61795	14.1851	8.16424	15.7029	18.0309	18.1902	17.0377	7.66557	15.7432	15.8808	11.2573	13.248	8.22914	11.0026	15.8658	18.0045	11.9838	4.9572	9.76533	18.0499	8.59809	10.6625	6.31726	9.41842
Zj01G016880	84.3871	67.9583	60.0527	32.9789	68.4663	89.69	109.809	73.0148	52.7654	79.7904	76.7607	80.2248	64.244	49.0377	57.1296	79.0646	85.7495	57.1061	60.2231	72.0642	85.6272	76.394	80.0385	65.3814	77.1891	97.7332	109.568	92.3618	62.2541	86.5231
Zj01G016890	20.3433	23.1069	18.6854	21.9065	34.6527	23.4292	44.9427	17.1569	21.347	25.8541	20.4711	20.968	19.5054	18.2632	30.5138	19.9927	20.6183	21.8025	24.0197	38.9738	22.2711	15.3686	18.7924	18.2502	34.2856	20.9536	37.3852	21.3095	20.1661	45.4025
Zj01G016900	8.06833	9.80669	18.6383	6.17303	7.46819	12.7244	9.41629	24.1729	7.03316	14.8218	5.06003	6.34218	7.03974	2.93545	3.26573	13.1352	21.1842	15.6895	10.7389	7.81453	11.5093	7.4076	13.1961	7.83041	5.50434	12.3715	9.76676	9.92567	6.19035	6.19964
Zj01G016910	0	0	0	0	0	0	0	0	0	0	0	0	0	0	0	0	0	0	0	0	0	0	0	0	0	0	0	0	0	0
Zj01G016920	0	0	0	0.106724	0	0	0	0	0.145198	0.116896	0	0.0958046	0	0	0.105151	0	0	0	0	0	0	0	0	0	0	0.0923815	0	0	0.0912847	0
Zj01G016930	0	0	0	0	0	0	0	0	0	0	0	0	0	0	0	0	0	0	0	0	0	0	0	0	0	0	0	0	0	0
Zj01G016940	0	0	0	0	0	0	0	0	0	0	0	0	0	0	0	0	0	0	0	0	0	0	0	0	0	0	0	0	0	0
Zj01G016950	24.6625	17.533	38.7685	12.0804	23.6709	11.9688	8.13425	10.8712	8.59317	8.19436	15.5296	11.239	11.0111	10.3861	9.42525	13.7715	14.2611	9.35202	5.41392	8.39448	26.3039	27.7702	22.2762	13.809	17.0792	25.5585	16.3923	20.7786	13.9257	16.5206
Zj01G016960	0	0	0	0	0	0	0	0	0	0	0	0	0	0	0	0	0	0	0	0	0	0	0	0	0	0	0	0	0	0
Zj01G016970	0.117422	0	0	0	0	0	0	0	0	0	0	0.0377412	0.124782	0	0	0	0	0	0	0	0	0	0	0	0	0	0	0.125515	0	0
Zj01G016980	0	0	0	0	0	0	0	0	0	0	0	0	0	0	0	0	0	0	0	0	0	0	0	0	0	0	0	0	0	0
Zj01G016990	0	0	0	0	0	0	0	0	0	0	0	0	0	0	0	0	0	0	0	0	0	0	0	0	0	0	0	0	0	0
Zj01G017000	23.5046	21.1782	23.2785	23.6176	19.0895	30.7497	7.9221	13.5341	8.12375	2.36989	15.7793	15.1095	9.43793	2.99609	4.2497	17.6291	16.0148	13.3709	2.7609	1.47198	25.4653	19.2384	18.1391	8.05858	15.4275	21.6233	7.25677	11.8982	6.2129	13.4013
Zj01G017010	45.5289	25.993	31.6041	22.247	59.903	48.117	30.0997	35.8217	28.256	56.884	29.8106	31.2761	34.5967	33.0704	50.0941	45.1839	63.0569	27.4792	39.0298	49.1512	35.9755	44.2368	54.6766	31.1285	43.5999	27.6902	29.2554	35.7647	32.1083	57.8271
Zj01G017020	7.76672	0.82219	4.9582	0.507811	1.64965	7.06261	2.2278	1.17449	0.394787	0.953506	8.51796	4.58025	2.36841	0.25465	1.28655	4.29825	12.8613	2.58627	0.206603	0.573616	7.80992	5.29373	6.62382	0.512795	0.435291	5.40039	1.38776	1.7326	0.310249	0.830051
Zj01G017030	26.4238	4.58914	3.79257	39.2571	71.6328	4.57207	4.19255	29.2919	39.0331	1.88414	10.7243	4.62337	12.5813	38.8177	53.2662	9.42298	1.12121	27.104	51.5709	18.0951	11.7552	4.48307	20.2665	123.704	193.01	4.46704	0.74226	18.8912	74.4863	117.647
Zj01G017040	0.832526	0.0541987	0.115977	0.789049	0.777527	0.738639	0.134618	0.170329	0.357834	0.806639	0.383749	0.157404	0.416334	0.507791	0.103656	0.30162	0.658304	0.677211	0.299624	0.103985	0.353945	0.395148	1.96254	1.00927	0.368244	0.956214	0.264814	1.98921	1.79974	0.930187
Zj01G017050	7.2645	0.16172	1.11232	0.179382	0.509893	5.3945	0.0765104	0.108907	0.183038	0.02456	2.22777	0.29522	1.15354	0.0590325	0.066277	2.09997	1.84735	0.28867	0.127719	0.110812	0.584634	0.986559	0.726484	0.249072	0.156969	4.38653	0.11288	0.17851	0.076716	0.163266
Zj01G017060	0.0548661	0	0	0	0.022336	0.0919486	0.0335156	0	0	0	1.32393	0.358575	0.19435	0.0689583	0	0.0375468	0.020487	0	0	0	0.0330453	0.0421625	0.0192872	0.0396752	0	0.0340095	0.019779	0.0195493	0.0168028	0
Zj01G017070	0.233517	0	0.138255	0	0.142597	0	0	0	0	0	0.130704	0.018764	0	0.110061	0.0617836	0	0.130793	0	0	0	2.16241	0.336466	0	0	0	0.217123	0	0	0.107272	0.0652274
Zj01G017080	0	0	0	0	0	0	0	0	0	0	0	0	0	0	0	0	0	0	0	0	0	0	0	0	0	0	0	0	0	0
Zj01G017090	53.1924	108.351	46.3125	8.6972	10.077	30.8914	25.0836	16.3068	5.45425	1.50604	66.791	92.7762	22.3877	1.13395	0.701844	36.6495	37.9735	20.1295	0.802053	0.867808	78.9598	100.923	14.508	2.37548	2.10401	40.7394	16.1956	15.9745	3.41486	1.18899
Zj01G017100	27.2917	48.7766	26.819	4.7791	7.73729	15.7393	14.9482	10.737	2.89762	1.28969	19.9766	22.1087	14.2356	0.744583	0.580053	8.14139	6.06749	11.7976	0.468484	0.667466	39.0597	34.2462	12.0533	1.36387	1.69702	19.3353	13.7728	15.939	1.52549	0.738464
Zj01G017110	7.84671	29.9121	20.3799	6.12195	10.8649	8.27968	22.191	11.2591	5.52116	2.10852	9.24178	19.5693	16.4369	1.14145	1.55492	6.44705	7.25257	19.0293	0.765563	1.73127	24.7677	21.086	28.1626	1.78631	1.54358	10.7336	28.9506	23.1607	4.62813	1.60551
Zj01G017120	0.0873221	0.128855	0.137865	0.312656	0.213293	0	1.2802	0.202475	0.170148	0	0	0.0842001	0.278386	0.0823129	0	0	0	0.0619249	0	0.0927076	0.131483	0	0.337662	0.063145	0	0.0541277	0.0944378	0.528931	0.0267426	0
Zj01G017130	96.9514	39.3166	39.2571	25.2736	8.75731	72.1556	8.71871	17.0688	27.6513	1.09062	165.36	106.937	14.2258	19.8662	18.005	95.7146	27.9454	6.6994	5.92172	4.60236	56.997	45.4437	8.02199	34.9259	27.4716	128.449	19.9619	6.9944	8.61689	2.25422
Zj01G017140	21.0614	11.4778	8.172	6.0642	9.15584	18.0372	4.18107	8.77305	5.99595	7.20262	18.4729	17.4482	11.533	4.15841	14.2869	8.29	5.13577	6.33935	3.676	5.5283	17.1546	22.4616	7.32383	4.0042	8.05893	23.6442	6.17589	3.9055	4.87859	7.844
Zj01G017150	14.2292	1.03111	1.60466	0.363911	1.55162	6.98357	0.931295	1.47293	0.495102	4.48422	13.4952	11.6787	3.33024	1.19759	4.03366	11.9981	13.5676	0.81086	0.388652	1.52866	7.3458	6.4436	5.71659	0.734966	1.45573	7.16638	0.641196	0.633748	0.155633	1.23023
Zj01G017160	15.3892	6.69257	7.20812	11.8258	11.851	13.8985	8.1182	5.52018	8.95467	6.28739	10.0455	5.08193	9.00952	10.3022	7.08021	10.9301	13.053	7.437	10.2944	5.75893	8.43988	6.60001	7.88162	9.63196	8.43824	11.0211	8.47369	6.67874	7.69702	5.81378
Zj01G017170	109.781	56.1051	58.6322	18.9209	21.0896	107.946	111.839	64.2809	32.7349	57.9303	96.9634	82.9638	56.3779	22.9454	82.0545	75.8149	70.0726	44.2617	12.6229	34.2365	89.8443	85.055	42.1263	24.8236	57.8835	76.1521	84.076	46.257	27.8437	50.7526
Zj01G017180	29.142	23.9902	21.3117	110.834	53.2844	27.2908	26.9332	22.6722	62.6381	44.2396	18.945	17.3854	18.9097	42.3237	23.1184	17.7371	15.7319	17.1312	31.2132	29.2219	22.0843	19.4893	16.7187	72.2145	38.3971	25.5697	25.9961	17.9065	94.2939	33.6316
Zj01G017190	9.71805	22.7643	9.49866	50.065	18.9377	12.812	27.9299	13.2521	13.4448	6.34521	10.2603	16.2919	14.4691	14.0369	8.98975	7.47672	6.52736	10.6198	16.9143	6.30317	13.149	15.411	8.11832	28.6526	9.4099	9.25852	26.2504	6.92063	13.9251	5.23732
Zj01G017200	18.0709	8.89969	4.49536	3.69235	23.9246	10.4318	7.62134	5.90587	6.31462	18.0368	13.5789	4.65682	6.20558	4.56112	22.748	13.4979	18.7352	4.60372	14.2426	18.0568	10.8132	9.83425	50.9412	5.80253	24.6541	11.4625	11.4737	7.23812	10.8254	26.0674
Zj01G017210	41.1161	44.7258	59.7685	25.9758	35.2827	61.3075	50.2656	58.8955	43.7206	64.0322	61.9748	55.5567	54.3291	42.7352	44.3726	51.8687	51.0278	57.0876	32.4378	35.6107	58.8465	48.7661	53.5164	49.1167	32.0212	47.3844	50.0833	57.8868	32.0099	43.2192
Zj01G017220	3.75957	4.51385	6.19198	1.56638	1.4053	4.2271	3.58057	4.49738	0.948991	3.39115	2.80149	4.77861	3.43831	0.47252	1.95323	2.59619	2.93527	2.88425	0.557624	1.19743	5.18742	7.98437	5.76702	0.358367	1.3829	4.45957	3.88111	2.87398	1.16184	1.8839
Zj01G017230	10.2734	17.1359	30.3062	16.0806	7.19809	13.3916	19.7146	23.2596	9.30306	6.45532	11.5308	14.1998	15.0698	8.34888	5.23811	11.3646	10.5234	19.4057	6.27558	3.92376	12.3923	14.4226	10.1818	5.62472	4.24992	19.2103	20.6276	18.726	10.0147	5.21174
Zj01G017240	0	0	0	0	0	0.00855864	0	0	0	0	0	0	0	0	0	0.00873721	0	0	0	0	0	0	0	0	0.00914326	0.0633125	0.082847	0.0818847	0.156402	0.0380404
Zj01G017250	5.3883	7.46034	5.1988	1.90546	10.0471	7.51393	6.25793	12.7253	1.65264	7.20041	3.84749	3.56355	3.134	0.752474	1.17336	6.25948	3.60172	5.75529	1.59408	2.5425	5.32873	3.7573	10.2191	2.4052	1.16716	5.42236	4.00482	18.7723	4.05414	2.25455
Zj01G017260	4.42848	4.411	4.89422	0.475684	4.50709	4.15607	4.73408	5.39091	1.07862	4.16818	1.54231	2.79932	2.5099	0.417444	0.624897	4.24279	2.64576	3.92559	0.225788	2.03736	4.00084	4.93451	5.6043	1.12082	0.634281	1.92153	3.03325	8.67847	2.9837	1.64932
Zj01G017270	52.4288	38.0114	68.1994	20.8742	47.1093	68.3627	40.8853	62.0771	24.1953	60.786	81.9569	84.0119	67.2574	49.698	70.8957	52.1911	50.5756	43.5295	29.6347	43.5076	54.8448	61.5171	68.727	38.1462	35.1918	84.7222	45.9705	79.7021	42.3976	61.1374
Zj01G017280	3.44437	6.48846	5.70993	3.41638	2.30916	2.93283	6.15095	5.02132	2.07767	2.27624	3.87217	4.50368	5.09322	1.38161	2.54391	4.10738	3.62853	4.6773	1.65898	2.44305	4.54185	4.51094	4.1425	1.44674	1.99956	3.96572	5.97592	5.35816	2.08725	2.57107
Zj01G017290	9.65331	13.8435	25.2761	7.15612	6.14388	11.7573	10.8386	25.5359	3.97385	0.799816	10.2482	11.5806	13.726	3.0759	1.43891	12.84	17.3628	13.3057	4.36722	1.87652	17.1966	10.8138	17.6364	3.24449	7.01048	8.21709	8.08727	18.0213	2.49832	3.03823
Zj01G017300	15.4666	14.4782	23.275	8.4134	8.87839	14.8526	11.4559	28.2504	6.14672	1.55862	18.1233	17.1171	18.3365	7.43015	3.31226	15.3155	24.9868	10.7979	4.8378	2.63712	19.6729	12.4644	23.8378	5.56819	6.11919	14.5809	9.97524	22.0553	3.69703	4.57
Zj01G017310	0.560229	0	0.221125	0.0668632	0.152046	0.125183	0	0	0.0909676	0	0.37164	0.160059	0.727643	0.234708	0.131755	0.127795	0	0.331074	0.0952118	0	0.0562367	0	0.328231	0.270078	0.133734	0.173633	0.0673201	0	0	0
Zj01G017320	13.1836	14.5907	10.483	10.481	17.2058	10.8587	14.2148	8.5797	7.89077	9.60967	14.881	9.95487	9.37882	6.97586	9.13726	18.8787	21.1546	8.80499	8.80394	7.1875	10.5982	8.87788	20.0024	8.14604	8.15565	20.0818	10.7898	11.5141	8.96478	10.7797
Zj01G017330	2.1278	1.04498	1.59047	2.34271	1.33183	2.70118	1.80346	1.59576	2.02119	1.18912	1.87081	1.73114	1.85133	2.05588	0.703713	1.66544	1.6387	2.02292	1.42389	0.550638	2.1506	2.11545	1.697	1.75985	0.685709	2.63376	2.43063	1.87643	1.80831	0.891526
Zj01G017340	1.8488	0.917225	1.71738	1.19838	2.27741	3.71002	0.496531	212.241	1.00153	0.393781	1.29054	2.27449	28.4541	0.473246	0.193975	1.39881	4.10636	8.62944	0.280349	0.0423023	1.51908	1.88309	338.221	0.639647	0.0941639	1.75606	0.551575	72.7714	0.395364	0.284921
Zj01G017350	60.1601	79.8479	85.6925	41.7902	57.1262	69.8472	104.184	106.283	42.8299	128.408	66.9613	113.808	103.008	38.4068	103.986	57.6023	57.7523	88.9112	37.01	79.3695	90.4626	86.3434	82.0203	41.8813	68.7721	58.706	104.116	108.056	43.9544	109.454
Zj01G017360	5.86858	8.48527	6.46337	68.4597	47.127	1.47525	0.954044	5.73384	42.1203	7.94395	1.81309	5.63341	6.33701	48.2854	37.7991	3.98369	3.03959	4.91688	33.2029	65.3199	2.02383	2.10941	7.0541	28.4912	31.4018	1.87753	3.00279	5.86836	29.2925	23.3725
Zj01G017370	0.242182	0.268029	0.0955903	0.433566	0.39437	0.162347	0.22191	0.561553	0	0	0.150616	0.311365	0.514725	1.06535	0.854352	0	0	0.0858724	0.617389	0.68565	0.145864	0	0.17027	0.262693	0.346873	0.30024	0.261917	0.345167	0.370844	0.360789
Zj01G017380	56.8596	94.183	108.745	82.8964	102.432	64.3556	85.7456	103.021	76.8279	82.6447	57.4717	121.53	105.255	93.9308	99.5685	60.7012	71.6844	107.614	104.675	107.57	65.2887	98.396	80.571	93.4626	89.4613	60.0217	93.5739	98.9424	83.2462	83.9347
Zj01G017390	6.36808	5.48525	5.54869	0.290388	1.43074	5.28571	5.77999	4.33571	0.438971	5.01838	9.6282	10.3113	5.80961	0.707875	6.13544	10.9153	10.7003	6.3266	1.28647	5.86789	7.70704	9.03705	4.72003	0.358403	3.54939	5.08313	3.63842	3.7567	0.524356	4.69865
Zj01G017400	1.6106	3.11762	1.47335	7.27288	8.91721	0.958996	1.10539	1.31807	5.51966	5.41724	0.294603	0.982564	1.94647	3.12573	3.12831	0.291757	0.410367	1.22279	3.97061	3.04435	0.855925	0.808135	2.15814	10.4889	3.41275	0.411086	1.18172	0.540114	6.93451	3.09802
Zj01G017410	0.476052	0.309916	0.198952	0.240635	0.376202	0.225261	0	22.8395	0.0409231	0	0.114941	0.423029	1.7855	0	0	0.229961	0.470536	0.178726	0	0	0.151793	0.225952	63.8479	0	0	0.234333	0	14.2482	0	0
Zj01G017420	3.61935	1.43713	3.76227	3.50191	2.66569	4.94506	0.860743	1.96994	1.09015	0.747636	3.22688	1.3054	1.90843	0.885488	0.730996	2.52412	1.54748	1.41069	0.633897	0.381324	2.17158	2.45224	4.10832	0.749213	0.920047	2.82579	0.537841	2.36264	0.710751	1.23479
Zj01G017430	0.365774	0.202406	0.324838	0.294671	1.22848	0.551691	0.251367	0.795119	0.534535	0	1.5696	0.793568	0.19435	0	0	1.22027	2.0487	0.486357	0.139869	0	1.40442	2.00272	1.0608	0.297564	0.196459	1.19033	0.39558	1.07521	0.924156	0.306511
Zj01G017440	1.19713	0.488118	3.2081	0.270714	1.46206	1.90064	0.692793	1.86271	7.27408	9.71094	1.69277	1.19483	2.07564	3.38537	17.7372	3.0398	6.21107	0.804268	7.51709	7.02373	2.21998	2.25145	5.64797	3.14377	8.46031	1.58175	1.70353	5.85941	14.2983	28.2296
Zj01G017450	0.26956	0.894985	0.85117	0.0965155	0.438951	0.361398	1.07031	1.09381	0.393929	0.528574	0.603511	0.317683	0.954852	0.338795	0	1.19905	0.80523	1.14696	0.412309	0.572369	0.649412	1.03573	0.189518	0.389852	0.289563	0.584815	0.971751	0.960464	0.577872	0.803148
Zj01G017460	51.4176	16.3762	34.749	17.8477	101.767	58.1019	9.46817	19.8385	64.5098	54.367	31.8949	21.9201	53.5863	46.2862	250.996	53.6289	83.6191	81.4262	107.728	253.285	23.0768	31.7306	135.039	76.754	91.9961	100.996	24.4959	106.565	263.543	300.269
Zj01G017470	15.0997	27.1511	33.1939	4.47552	11.6835	20.6798	22.6931	32.6933	7.01448	39.9227	15.9579	24.1057	23.1305	8.60922	14.7808	15.6025	9.63354	24.5362	9.38113	18.6143	26.982	27.2414	21.5133	9.76201	26.1743	20.0831	18.3849	35.5945	5.05305	28.9004
Zj01G017480	404.895	311.177	273.69	115.374	247.748	490.663	295.382	315.179	240.815	443.418	642.137	400.12	223.95	213.647	345.77	610.041	478.085	243.263	331.493	396.955	359.654	312.348	230.85	258.822	364.107	436.517	242.177	267.995	222.6	299.113
Zj01G017490	16.4264	28.6237	34.311	16.0334	28.1657	22.0228	20.3278	28.3693	16.7685	36.9211	29.1004	27.5945	28.4017	16.391	22.8946	31.2109	32.3006	17.9549	18.3732	19.8278	24.6569	20.4839	24.0526	13.9962	16.5055	20.9694	27.7262	31.2304	17.4187	22.4002
Zj01G017500	31.6227	58.5593	40.1701	111.559	100.842	37.2215	99.8441	85.4707	67.2345	77.7666	26.1226	50.4195	60.1778	86.5333	125.012	23.6996	15.2277	78.7523	115.33	140.223	37.3412	25.4523	44.7774	101.862	72.729	44.0705	80.7669	100.766	97.4471	152.794
Zj01G017510	82.6128	72.774	86.2051	38.399	46.6552	99.0741	80.5751	77.2334	46.6746	100.45	99.7435	117.484	110.03	73.643	109.523	87.9093	86.8139	102.478	62.3426	82.7212	108.299	112.071	97.58	68.3815	72.1495	74.4837	83.0798	68.3918	43.6322	52.8866
Zj01G017520	0.460712	0	0.233801	0	0	0.0882394	0	0	0	0	0.466621	0.0211543	0	0	0	0.292761	0.860151	0.0466737	0	0	0.475684	0.0758656	0.115682	0	0	0.244781	0	0.187606	0	0
Zj01G017530	0	0	0	0	0	9.28732	1.85132	8.73388	4.55549	4.21088	42.6934	15.6413	17.054	3.42817	10.2026	7.11082	7.17791	1.53515	1.50105	1.04188	0	0	0	0	0	31.3457	6.74254	21.7821	13.3653	4.9019
Zj01G017540	31.3372	73.6431	143.479	27.7021	38.6847	74.0424	13.9294	52.5486	38.7281	10.5116	102.148	44.6037	68.7284	40.3833	15.3263	112.445	31.9371	178.776	24.0545	3.88856	56.9434	61.136	46.8767	77.278	65.1766	99.9424	25.4685	44.9954	13.2807	6.17822
Zj01G017550	0.107637	0	0.0318634	0.0289044	0.0328642	0.0270578	0.0246567	0.0467961	0.157298	1.26638	0.0301232	0.0172981	0.0285958	0.0253655	0.0284784	0	0	0	0.0823186	0.0285687	0.0486213	0	0.283783	0.379445	0.635933	0.1251	0	0.143819	0.148338	0.270592
Zj01G017560	119.459	71.3219	47.9434	576.165	213.279	68.5557	73.0179	68.1057	234.617	60.7192	64.3011	61.3111	56.5115	341.261	150.143	54.7749	41.8533	55.9591	280.38	244.754	61.2766	49.6303	45.0603	422.869	212.489	68.3811	61.2089	57.5718	172.841	103.54
Zj01G017570	1.6533	1.48667	0.734134	0.443971	0.630993	3.22096	2.27236	1.43758	0.604025	0.364716	3.47019	0.963156	0.54904	0.292211	0	1.59105	1.27327	0.109917	0.790258	0	4.85435	2.26307	0.871781	0.560412	0.554996	6.05283	3.12904	2.87179	0.759489	0.115453
Zj01G017580	9.96001	17.6788	12.9844	4.95188	2.94257	16.8252	36.1923	23.6223	3.79826	22.6776	17.181	16.1834	17.7816	1.9135	7.52917	13.8462	10.9872	16.5279	1.97323	3.96787	12.3061	12.115	12.9447	2.01666	6.07303	17.128	30.9607	19.3057	2.75396	10.0897
Zj01G017590	44.1549	81.0899	63.3482	97.5992	68.9231	47.5819	110.175	75.0727	75.2203	91.9007	45.1615	76.2204	83.7412	74.0956	83.49	37.0157	34.8851	73.4422	72.2961	81.9175	70.4303	74.4957	69.5769	69.198	98.9462	52.8082	98.278	58.8954	66.6028	65.6611
Zj01G017600	24.8257	2.2117	6.25394	0.932749	3.29782	22.4629	1.20986	17.0457	3.99824	2.28123	16.2368	5.30683	12.1859	4.59733	5.03563	21.5762	31.6474	3.94789	2.45629	1.67966	6.25457	5.00477	59.8513	1.63866	0.715574	12.9626	1.00345	7.19684	1.65027	1.64806
Zj01G017610	19.2862	10.2066	10.3624	4.73618	19.4025	16.956	11.4111	8.95558	14.7071	19.0476	23.8756	13.2092	11.5531	15.9907	27.8914	22.0777	26.8831	7.84096	18.3793	20.1541	16.7853	13.6956	22.7174	16.1004	18.1142	15.5538	10.6291	9.31837	13.0808	22.2256
Zj01G017620	167.132	183.082	265.096	92.9139	226.444	201.018	165.261	212.644	136.108	372.397	156.239	215.893	229.111	144.035	408.918	155.793	192.075	202.556	253.948	376.701	220.675	254.166	199.812	145.029	265.755	164.011	188.061	184.662	197.39	306.899
Zj01G017630	18.1492	17.3005	13.5951	10.7198	17.2579	23.7109	16.7514	15.1283	9.42175	10.8064	15.1429	12.2346	17.7851	16.4837	11.5432	17.3157	16.0766	15.7829	13.3736	11.0642	17.3541	12.1654	14.9488	11.783	10.1038	18.5995	21.1086	18.4561	15.2547	13.9135
Zj01G017640	32.3621	26.5046	22.5488	6.08424	11.2595	26.4044	19.4792	15.435	3.15173	19.0444	31.9029	22.6011	22.4527	3.25051	10.1582	32.9765	36.9822	18.5421	5.31068	8.06425	28.6054	27.9742	28.5803	3.57327	6.53011	24.0192	22.3118	16.15	3.35325	11.9954
Zj01G017650	53.6253	104.632	125.098	41.8456	43.0574	58.6588	67.3292	90.0206	24.3577	60.7394	42.1844	79.245	78.1908	24.3136	44.3085	37.5308	38.1404	82.9007	22.1333	39.9936	87.0221	80.3643	59.7888	24.4133	36.1492	49.9525	67.9714	92.1502	29.1174	47.8841
Zj01G017660	27.9437	25.8452	12.6376	8.75258	9.28461	19.1031	23.3728	14.3758	13.72	6.65173	26.6819	19.2441	20.6596	8.80807	7.01447	18.8804	17.2139	20.1618	3.13845	2.00602	30.3397	27.9396	30.6213	9.83122	6.97709	23.278	24.0904	14.422	12.4773	5.14589
Zj01G017670	0	0	0.596857	0	0	0	0	0	0	0.444776	1.08149	0.121508	0.133912	0.118785	0.266724	0	0	0.134045	2.12021	7.49198	0.45538	0.581019	0	0.273372	0.54146	0	0	0.269398	0.81043	0.422387
Zj01G017680	11.154	5.17021	9.44826	2.0098	9.80398	11.2277	3.69436	6.15084	4.60428	5.18386	8.64394	4.14765	5.32363	1.59305	3.6793	9.60328	14.469	5.00788	5.89001	5.21607	8.40831	7.83392	16.4477	2.55328	2.90465	8.18224	4.56927	3.71619	2.10723	2.23892
Zj01G017690	11.8093	6.53481	10.3128	1.26849	15.5044	13.8041	5.95142	10.0117	7.76603	6.59963	10.9063	5.64609	6.58848	1.80892	4.21806	13.7891	18.1896	5.65285	8.80573	8.30616	11.7358	6.80623	15.8789	1.44106	2.85427	11.1174	7.02437	3.47139	4.33993	4.12331
Zj01G017700	45.3871	52.2201	52.4965	107.323	125.652	53.6791	97.2324	80.6821	170.343	266.771	68.374	69.6495	124.294	312.721	171.711	62.8684	72.9592	104.941	176.833	96.093	57.5043	55.1319	94.9545	197.79	80.719	52.3288	84.7805	72.9283	216.971	132.245
Zj01G017710	16.9361	35.3847	12.7842	15.6037	16.9208	15.4455	25.114	20.9512	12.0873	7.46878	11.8526	18.0136	16.1511	13.0599	18.9045	11.7961	5.70973	14.4173	16.443	20.9323	16.4309	13.2996	28.4159	13.6208	12.2199	26.4103	18.5417	21.3477	7.25856	12.7619
Zj01G017720	75.3278	36.5224	34.0159	23.1701	51.9223	53.4913	28.6687	34.9465	126.265	16.2805	57.5644	72.4711	42.5476	88.0629	57.9329	55.0425	32.408	27.2928	48.1936	23.8552	47.4169	42.6134	25.109	106.392	27.1608	54.9498	29.7107	23.2568	31.0516	13.0168
Zj01G017730	0	0	0	0	0	0	0	0	0	0	0	0	0	0	0	0	0	0	0	0	0	0	0	0	0	0	0	0	0	0
Zj01G017740	3.28902	3.51175	2.99384	2.85588	1.84918	4.07206	5.78844	8.76857	5.83345	1.32965	11.0293	7.92624	13.1107	10.38	3.45782	7.56295	6.5085	8.33044	4.39915	3.29189	4.31313	2.22964	3.84295	2.67175	1.80546	2.39799	1.87253	2.4006	1.53087	1.48127
Zj01G017750	28.22	49.1851	44.5107	5.48314	30.6674	39.4301	13.616	36.729	7.25875	11.8496	40.2468	28.4405	23.2629	7.96349	12.2462	52.0603	40.8291	16.3338	9.5757	4.84976	51.7481	37.7311	55.6326	5.79067	3.23686	38.8401	13.7941	29.5179	3.05919	8.31689
Zj01G017760	21.5525	20.8878	23.9941	64.6917	31.5373	18.2689	20.5974	21.7178	31.1726	17.0627	25.0286	23.7536	23.2459	27.911	20.5284	19.105	16.9228	20.6549	21.9978	22.839	21.8369	17.5297	19.0543	46.9522	24.6232	20.6949	19.3877	18.818	29.4061	17.8918
Zj01G017770	620.842	2677.82	1041.49	1902.52	747.937	1288.12	1674.73	1710.38	1001.64	1478.06	1314.14	2813.16	1893.39	1003.57	2471.27	696.549	593.581	1682.28	1228.22	1973.81	1174.77	1699.12	811.207	971.895	1639.52	1198.77	1828.48	1553	986.309	1755.54
Zj01G017780	2.39609	2.98328	1.77327	0	0	23.0391	24.974	0.520861	9.84823	0	1.78818	0	2.70541	0.141165	0	0.307448	0	0.318599	0	0.158991	0	0.517865	0.631725	0	0	0	0	1.12054	0	0
Zj01G017790	0	0	0	0	0	0	0	0	0	0	0	0	0	0	0	0	0	0	0	0	0	0	0	0	0	0	0	0	0	0
Zj01G017800	0	0	0	0	0	0	0	0	0	0	0	0	0	0	0	0	0	0	0	0	0	0	0	0	0	0	0	0	0	0
Zj01G017810	4.42848	3.92089	0.524381	0.634245	1.26199	1.92961	0.13526	0	0	0	0.495741	0.0948922	0.156869	1.39148	0.312449	1.66681	0	0.471071	0.225788	0	0	0	0.31135	0	0.317141	0	0	1.89349	0	0
Zj01G017820	6.19987	22.1203	0.419505	0	0.252397	79.3217	77.7201	0.308052	55.4408	0	0.440659	0.635778	6.43161	0.556592	0	4.03065	0.363791	2.0099	0.0451576	0.031344	0.266723	0.0340311	0.716106	0.0320235	0	3.34896	1.18137	0.252465	0.244121	0.131946
Zj01G017830	0.393931	0.3689	0	0	0	89.2154	122.392	0.474274	65.3179	0.0713033	1.31164	2.357	3.54219	1.8281	0.609321	0.0933165	0.203669	0.580205	0.0463495	0	0.328515	0.174647	0.255654	0	0.0325511	0	0.0327717	0	0	0
Zj01G017840	0.442848	0.16337	0	0	0	54.9196	48.0171	0.25671	44.6547	0	1.04656	0.284677	2.9805	0.556592	0	0.606113	0.16536	0.628095	0	0	0.133361	0.680623	0	0	0	0.137252	0	0	0	0
Zj01G017850	54.6463	82.4705	143.415	23.2658	37.7382	94.0112	108.156	114.384	35.7188	70.4884	102.104	115.828	88.1631	34.9342	59.3052	78.4304	71.6771	91.104	27.811	46.5187	93.4427	116.131	68.8413	37.9356	38.9565	104.391	89.8309	132.332	34.6882	59.2805
Zj01G017860	17.6025	26.3704	28.742	32.8491	25.0696	26.3535	3.94294	13.8769	53.5848	30.8026	12.1441	14.6322	20.5557	30.0218	33.8977	14.5953	12.8232	23.3462	37.7236	58.4447	19.4129	26.5828	35.115	29.7879	41.6771	16.6516	11.3709	15.5111	39.5993	30.4502
Zj01G017870	43.4671	5.38514	7.33783	5.95739	4.028	22.2626	1.70752	8.71908	4.10656	0.469816	31.9701	6.56956	4.38498	2.28638	0.48522	37.9543	34.3942	2.95768	3.86834	0.549567	15.4059	5.72814	2.27719	2.90366	0.730815	11.1662	1.47154	3.09859	2.71764	1.05758
Zj01G017880	56.3395	38.4167	43.4932	57.2646	77.5681	66.618	59.7816	34.038	73.5365	29.5166	45.1528	39.2523	39.6075	85.3528	34.333	72.6701	96.747	45.5515	63.5147	25.8315	50.4757	47.9898	54.0175	83.9835	48.517	57.4785	66.622	58.9127	79.8125	41.4421
Zj01G017890	12.9954	16.4298	17.5252	8.7728	11.7932	14.519	12.1143	8.7102	6.6601	9.98059	20.5585	15.4749	13.2345	5.14665	8.93003	14.7757	12.6367	12.4316	7.592	7.617	17.0807	18.1004	12.5628	8.17369	11.3423	20.432	18.5439	16.4956	8.70593	11.6461
Zj01G017900	55.6311	58.1924	65.9185	16.8332	40.4208	51.1458	56.5994	58.3518	29.4211	57.0177	54.9482	59.6228	64.8718	38.2785	54.1136	55.4616	56.7654	56.2157	43.4496	56.957	66.1738	65.7517	59.191	47.149	39.9761	51.0873	42.3913	61.055	28.5859	54.4885
Zj01G017910	43.6471	48.2138	28.1255	46.7058	60.1715	31.5585	38.8321	22.8575	35.5972	25.6112	36.0077	32.6986	37.7154	44.3122	56.0783	37.2234	36.8245	28.168	54.6227	65.3251	36.3454	34.621	29.0303	43.3684	55.3812	29.8478	49.7666	24.2114	43.544	60.2201
Zj01G017920	14.2454	34.6967	34.4825	19.8316	25.294	24.1395	34.1065	34.3202	12.999	40.3925	20.2134	30.9369	32.1568	15.7529	27.4461	18.2616	15.6387	31.6021	19.8615	29.4824	22.4441	24.9696	22.5699	17.3316	24.9032	18.1468	38.3222	26.1409	16.573	30.5399
Zj01G017930	60.7799	52.0774	56.9738	21.5155	54.0389	80.6172	55.061	57.0423	32.6018	54.1775	73.7341	51.1299	49.3854	36.9135	38.0226	81.5921	80.6701	41.0355	33.3124	35.4991	60.4161	54.2404	65.4953	37.5907	40.9274	66.2683	53.4687	62.0238	30.3795	53.1674
Zj01G017940	16.8823	16.9767	16.1647	6.9097	10.7713	11.9121	16.1092	9.31387	13.6544	24.7254	24.0469	32.2767	27.9005	11.5238	11.367	18.4651	40.562	12.8804	5.74329	4.35726	18.0921	18.6213	38.1251	8.55614	4.75264	11.2586	13.7564	18.6059	7.22049	3.44732
Zj01G017950	12.0761	1.37782	2.06383	6.68632	5.32163	7.26061	1.25482	1.29901	5.63999	1.02531	6.82888	1.00037	1.85218	4.8115	1.97633	13.1629	5.99678	1.58916	3.2372	1.32173	4.49894	2.72659	2.62585	9.45273	0.534936	9.60767	1.07712	1.33076	5.83342	0.417298
Zj01G017960	0	0	0	0	0	0	0	0	0	0	0	0	0	0	0	0	0	0	0	0	0	0	0	0	0	0	0	0	0	0
Zj01G017970	3.42218	2.80003	2.30205	7.08009	5.13901	2.57077	2.41585	3.2188	6.53841	4.26129	5.93271	4.76356	10.1884	5.25929	6.24293	0.956815	1.87948	2.08218	2.5663	3.29395	2.06916	1.93399	3.21581	5.90743	3.40436	2.08001	2.30415	1.92155	3.15638	2.94583
Zj01G017980	0	0	0	0	0	0	0	0	0	0	0	0	0	0	0	0	0	0	0	0	0	0	0	0	0	0	0	0	0	0
Zj01G017990	76.9432	77.7155	50.4228	48.19	98.4422	96.3783	126.129	56.9881	85.5166	81.6286	79.7393	65.0967	65.4064	73.7741	85.019	96.7257	100.613	63.907	73.1199	101.728	66.0158	46.7327	91.018	84.9569	104.412	76.0894	91.3916	84.4278	98.7868	94.955
Zj01G018000	66.4272	579.912	219.817	75.9176	173.727	130.033	753.472	225.263	54.905	393.036	175.029	406.663	327.944	34.6075	305.545	75.6663	64.8904	401.094	83.8511	161.333	205.204	231.233	84.2152	33.0049	68.1724	174.2	534.475	398.205	72.1536	160.929
Zj01G018010	102.678	76.8309	74.0462	43.3127	154.702	146.836	99.6334	119.591	77.3256	132.751	88.195	96.411	94.5989	109.831	90.5024	89.3668	80.2945	95.7664	95.1035	94.8246	76.0236	85.8406	139.347	118.137	62.1978	103.917	86.4468	142.51	95.6999	87.6511
Zj01G018020	18.7109	6.51082	0.638724	63.9703	43.3357	8.72911	5.73033	1.61229	34.389	22.2915	7.62976	1.61998	2.25706	49.2421	18.3392	9.36113	3.77657	2.70757	42.6972	31.1574	6.68547	3.65293	5.84861	63.428	20.6064	15.2344	4.72163	1.04507	59.2073	17.2331
Zj01G018030	3.97773	11.8786	10.8252	0.347607	0.329357	10.2772	12.9976	3.63458	0.669971	0.412467	6.42012	7.47168	6.54836	0.203366	0.156972	3.44646	2.2959	4.76194	0.268117	0.128839	7.0167	9.71419	1.67796	0.073129	0.101391	6.14323	4.49144	2.42142	0.247767	0.0903935
Zj01G018040	0.535131	0.451232	1.99148	0.396892	0.746921	1.2171	0.642108	2.54811	0.353775	0.839462	0.675115	2.06809	2.20699	0.420361	0.984348	0.954758	1.66991	3.65937	0.584655	0.960417	1.8072	3.26044	2.98297	0.400788	0.479035	0.722649	1.18503	1.83862	0.327769	0.227773
Zj01G018050	8.85696	30.6514	75.2862	10.08	4.42124	18.9073	5.18495	69.3728	9.91299	3.9697	20.4723	100.111	84.9331	2.15348	2.30617	21.8634	25.9851	59.7064	1.88157	2.76126	37.1824	46.0636	37.8809	3.31672	4.03977	20.7839	8.47638	74.8378	4.7468	1.37444
Zj01G018060	44.1614	28.1119	64.0692	23.51	29.8221	47.9386	21.5012	61.9359	29.2874	38.9942	45.2802	55.542	51.3914	24.1123	24.2981	38.3318	33.7248	36.7445	22.273	18.2735	48.4789	49.3942	40.7941	25.3235	19.8967	57.7845	28.2116	44.4041	21.3401	19.4639
Zj01G018070	2.11676	0.585667	0	0.0598344	0	0.560118	0.229686	0.0484358	0	0	0.706717	0.0537126	0.0591957	0.131272	0.0884289	0.457444	0	0.0592542	0	0	0.427763	0.0321048	0.205609	0.0604217	0.239351	1.60559	3.10253	0.0297718	0	0.280074
Zj01G018080	0	0	0	0	0	0	0	0	0	0	0	0	0	0	0	0	0	0	0	0	0	0	0	0	0	0	0	0	0	0
Zj01G018090	154.314	75.8456	85.6489	88.886	102.94	129.233	67.8422	65.5671	104.956	43.3038	104.329	58.3411	68.335	81.7063	38.1846	137.452	139.141	100.515	73.9969	44.2896	112.101	65.4607	90.6454	109.164	46.3261	106.161	85.0142	82.6574	92.5823	52.6216
Zj01G018100	1.09635	0.15167	0	0	0	0.275602	0.150687	0.09533	0	0	1.43185	0.123335	0.0582536	1.67937	0.145036	0.590839	0	0	0	0	0.420955	0.0631878	0	0.11892	0.235542	1.75843	1.3339	0	0	0
Zj01G018110	0	0	0	0	0	0	0	0	0	0	0	0	0	0	0	0	0	0	0	0	0	0	0	0	0	0	0	0	0	0
Zj01G018120	1.06964	1.11679	0.274822	0.737062	0.480639	2.90195	16.4029	1.1933	1.51891	2.38633	0.820856	0.690841	0.579065	0.751454	0.758237	1.85415	0.124343	0.407894	0.216086	0.364252	2.01475	1.31439	1.33023	0.831861	2.88338	5.31049	5.3693	0.453031	1.39066	0.800501
Zj01G018130	0	0	0	0	0	0	0	0	0	0	0.00738652	0	0	0	0	0.0203199	0	0	0	0	0	0	0	0	0	0	0	0	0	0
Zj01G018140	5.08138	15.011	8.01868	19.0877	4.15327	1.41325	5.2234	5.64046	9.06324	5.06486	5.26286	1.36156	2.91405	14.5642	7.32283	5.40774	9.64476	33.9996	52.2713	41.4573	4.23551	0.736406	4.44666	7.36673	5.96524	9.35789	11.6393	25.0253	21.9701	9.80651
Zj01G018150	5.3841	7.58382	0.321988	7.82792	0.431732	10.937	8.5961	4.11412	6.35815	0.0959779	26.0568	2.48218	3.46762	23.9152	0.546785	6.47584	0.91383	0.491732	2.246	0.144347	5.42921	1.75529	0.172062	6.60696	10.4281	21.0357	12.0574	0.465067	1.02431	0.94185
Zj01G018160	0	0	0	0	0	0	0	0	0	0	0	0	0	0	0	0.432938	0.629942	1.04682	0	0	0	0	0	0	0	0.588225	0.0760213	0.150277	0.0645824	0.0785392
Zj01G018170	24.3982	13.5158	11.2615	19.871	20.5348	37.7275	28.141	17.0043	27.357	20.7971	22.9349	13.4074	16.0057	24.6882	11.9903	31.0657	29.9906	13.5671	21.1145	10.4947	20.2355	15.5805	16.8643	24.9048	14.4838	30.8627	29.3953	25.1648	24.966	23.9499
[truncated: 25,357 more rows]
